# Supplementary material for: Differentiating Botulinum Neurotoxin-Producing Clostridia with a Simple, Multiplex PCR Assay
Source: Appl Environ Microbiol. 2017 Aug 31;83(18):e00806-17. doi: 10.1128/AEM.00806-17 (PMC5583490; doi:10.1128/AEM.00806-17)
Supplement: Supplemental material [file AEM.00806-17_zam018178058sd2.xlsx]

## Sheet: DataSetS1
							BSR_values*
BioSample	AssemblyAccessionOrRun	OrganismName	InfraspecificName	PutativeBoNT	Phylogeny	SpeciesOrSubgroup	T259_1133	T258_3337	CLH_2632	CLL_A2124
SAMN03779970	GCF_001574115.1	Clostridium botulinum	SU1054	A	rpoB,SNP	C. botulinum Group I	0.96	0.04	0	0
SAMN03779971	GCF_001574125.1	Clostridium botulinum	SU1072	A	rpoB,SNP	C. botulinum Group I	0.96	0.04	0	0
SAMN03779977	GCF_001574265.1	Clostridium botulinum	SU0807	A	rpoB,SNP	C. botulinum Group I	0.96	0.04	0	0
SAMN03779975	GCF_001574255.1	Clostridium botulinum	SU0801	A	rpoB,SNP	C. botulinum Group I	0.96	0.04	0	0
SAMN03779972	GCF_001574135.1	Clostridium botulinum	SU1064	A	rpoB,SNP	C. botulinum Group I	0.96	0.04	0	0
SAMN03779976	GCF_001574285.1	Clostridium botulinum	SU0998	A	rpoB,SNP	C. botulinum Group I	0.96	0.04	0	0
SAMN03779973	GCF_001574195.1	Clostridium botulinum	SU1074	A	rpoB,SNP	C. botulinum Group I	0.96	0.04	0	0
SAMN03779978	GCF_001574315.1	Clostridium botulinum	SU0994	A	rpoB,SNP	C. botulinum Group I	0.96	0.04	0	0
SAMN02603540	GCF_000022765.1	Clostridium botulinum A2 str. Kyoto	Kyoto	A	rpoB,SNP	C. botulinum Group I	0.96	0.04	0	0
SAMN03779963	GCF_001573955.1	Clostridium botulinum	SU1274	A	rpoB,SNP	C. botulinum Group I	0.96	0.04	0	0
SAMN03779964	GCF_001573965.1	Clostridium botulinum	SU1917	A	rpoB,SNP	C. botulinum Group I	0.96	0.04	0	0
SAMN03779968	GCF_001574065.1	Clostridium botulinum	SU1259	A	rpoB,SNP	C. botulinum Group I	0.96	0.04	0	0
SAMN03779966	GCF_001574015.1	Clostridium botulinum	SU1275	A	rpoB,SNP	C. botulinum Group I	0.96	0.04	0	0
SAMN03779969	GCF_001574095.1	Clostridium botulinum	SU1891	A	rpoB,SNP	C. botulinum Group I	0.96	0.04	0	0
SAMN03779965	GCF_001573985.1	Clostridium botulinum	SU1887	A	rpoB,SNP	C. botulinum Group I	0.96	0.03	0	0
SAMN03779967	GCF_001574035.1	Clostridium botulinum	SU1934	A	rpoB,SNP	C. botulinum Group I	0.96	0	0	0
SAMN03779974	GCF_001574205.1	Clostridium botulinum	SU1112	A	rpoB,SNP	C. botulinum Group I	0.96	0.03	0	0
SAMN03779962	GCF_001573885.1	Clostridium botulinum	SU1937	A	rpoB,SNP	C. botulinum Group I	0.96	0.03	0	0
SAMN03779981	GCF_001573905.1	Clostridium botulinum	SU1306	Af	rpoB,SNP	C. botulinum Group I	0.96	0.04	0	0
SAMN03779982	GCF_001574055.1	Clostridium botulinum	SU1304	Af	rpoB,SNP	C. botulinum Group I	0.96	0.04	0	0
SAMN02470269	GCF_000439815.2	Clostridium botulinum Af84	Af84	Af	rpoB,SNP	C. botulinum Group I	0.96	0.04	0	0
SAMN03779983	GCF_001574175.1	Clostridium botulinum	SU1169	A	rpoB,SNP	C. botulinum Group I	0.96	0.04	0	0
SAMN03779984	GCF_001574225.1	Clostridium botulinum	SU0945	A	rpoB,SNP	C. botulinum Group I	0.96	0.04	0	0
SAMN06022738	GCF_002103855.1	Clostridium botulinum	SU1297	B	rpoB,SNP	C. botulinum Group I	0.96	0.04	0	0
SAMN06022736	GCF_002103795.1	Clostridium botulinum	SU0972	A	rpoB,SNP	C. botulinum Group I	0.96	0.04	0	0
SAMN03779957	GCF_001573325.1	Clostridium botulinum	Hall 183	A(B)	rpoB,SNP	C. botulinum Group I	0.97	0.04	0	0
SAMN03779960	GCF_001573375.1	Clostridium botulinum	Hall 8857Ab	A(B)	rpoB,SNP	C. botulinum Group I	0.97	0.04	0	0
SAMN03779958	GCF_001573335.1	Clostridium botulinum	Hall 4834	A(B)	rpoB,SNP	C. botulinum Group I	0.97	0.04	0	0
SAMN02664952	GCF_000730805.1	Clostridium botulinum	CDC52298	A(B)	rpoB,SNP	C. botulinum Group I	0.97	0.04	0	0
SAMN02664941	GCF_000730725.1	Clostridium botulinum	CDC28023	A(B)	rpoB,SNP	C. botulinum Group I	0.97	0.04	0	0
SAMN02664718	GCF_000730875.1	Clostridium botulinum	CDC28012	A(B)	rpoB,SNP	C. botulinum Group I	0.92	0.04	0	0
SAMN02664951	GCF_000730795.1	Clostridium botulinum	CDC52271	A(B)	rpoB,SNP	C. botulinum Group I	0.97	0.04	0	0
SAMN03779959	GCF_001573395.1	Clostridium botulinum	Hall 8388A	A(B)	rpoB,SNP	C. botulinum Group I	0.97	0.04	0	0
SAMN02664947	GCF_000730705.1	Clostridium botulinum	CDC37461	A(B)	rpoB,SNP	C. botulinum Group I	0.97	0.04	0	0
SAMN02664946	GCF_000730925.1	Clostridium botulinum	CDC37457	A(B)	rpoB,SNP	C. botulinum Group I	0.97	0.04	0	0
SAMN03779956	GCF_001573175.1	Clostridium botulinum	CDC 1744	A(B)	rpoB,SNP	C. botulinum Group I	0.97	0.04	0	0
SAMN02664943	GCF_000730885.1	Clostridium botulinum	CDC33702	A(B)	rpoB,SNP	C. botulinum Group I	0.97	0.04	0	0
SAMN02664948	GCF_000730715.1	Clostridium botulinum	CDC48719	A(B)	rpoB,SNP	C. botulinum Group I	0.97	0.04	0	0
SAMN02436237	GCF_000171055.1	Clostridium botulinum NCTC 2916	NCTC 2916	A(B)	rpoB,SNP	C. botulinum Group I	0.97	0.04	0	0
SAMN03787463	GCF_001273275.1	Clostridium botulinum	ATCC 7949	B	rpoB,SNP	C. botulinum Group I	0.97	0.04	0	0
SAMN03779986	GCF_001573235.1	Clostridium botulinum	ATCC 17843 (B5)	B	rpoB,SNP	C. botulinum Group I	0.97	0.04	0	0
SAMN03787459	GCF_001273165.1	Clostridium botulinum	ATCC 17843	B	rpoB,SNP	C. botulinum Group I	0.97	0.04	0	0
SAMN03779987	GCF_001573555.1	Clostridium botulinum	CDC 795	B	rpoB,SNP	C. botulinum Group I	0.96	0.04	0	0
SAMN06022741	GCF_002103885.1	Clostridium botulinum	BrDuraAf	Af	rpoB,SNP	C. botulinum Group I	0.96	0.03	0	0
SAMN02951881	GCF_000582435.1	Clostridium botulinum CDC54085	CDC54085	F	rpoB,SNP	C. botulinum Group I	0.96	0.04	0	0
SAMN06022747	GCF_002103985.1	Clostridium botulinum	Prevot 1542	B	rpoB,SNP	C. botulinum Group I	0.96	0.04	0	0
SAMN03862115	GCF_001276985.1	Clostridium botulinum	ATCC 25763	A	rpoB,SNP	C. botulinum Group I	0.97	0.04	0	0
SAMN03779950	GCF_001573455.1	Clostridium botulinum	Prevot Dewping	A	rpoB,SNP	C. botulinum Group I	0.97	0	0	0
SAMN03779949	GCF_001573435.1	Clostridium botulinum	Prevot 910	A	rpoB,SNP	C. botulinum Group I	0.97	0	0	0
SAMN03779947	GCF_001573315.1	Clostridium botulinum	ATCC 449	A	rpoB,SNP	C. botulinum Group I	0.97	0	0	0
SAMN03779951	GCF_001573465.1	Clostridium botulinum	Prevot 697B	A	rpoB,SNP	C. botulinum Group I	0.97	0.04	0	0
SAMN02603532	GCF_000017025.1	Clostridium botulinum A str. ATCC 19397	ATCC 19397	A	rpoB,SNP	C. botulinum Group I	0.97	0	0	0
SAMN02603534	GCF_000017045.1	Clostridium botulinum A str. Hall	Hall	A	rpoB,SNP	C. botulinum Group I	0.97	0.04	0	0
SAMEA1705919	GCF_000063585.1	Clostridium botulinum A str. ATCC 3502	ATCC 3502	A	rpoB,SNP	C. botulinum Group I	0.97	0	0	0
SAMN03779946	GCF_001573295.1	Clostridium botulinum	VPI 7124	A	rpoB,SNP	C. botulinum Group I	0.97	0	0	0
SAMN03779954	GCF_001573725.1	Clostridium botulinum	AM1295	A	rpoB,SNP	C. botulinum Group I	0.97	0.04	0	0
SAMN03779953	GCF_001573535.1	Clostridium botulinum	KF Meyer 33	A	rpoB,SNP	C. botulinum Group I	0.97	0	0	0
SAMN03779952	GCF_001573515.1	Clostridium botulinum	McClung 844	A	rpoB,SNP	C. botulinum Group I	0.97	0.04	0	0
SAMN03787462	GCF_001273255.1	Clostridium botulinum	ATCC 17862	A	rpoB,SNP	C. botulinum Group I	0.97	0	0	0
SAMN06022749	GCF_002104015.1	Clostridium botulinum	SU1033	NT	rpoB,SNP	C. botulinum Group I	0.97	0.04	0	0
SAMN06022737	GCF_002103805.1	Clostridium botulinum	SU0305	B	rpoB,SNP	C. botulinum Group I	0.97	0	0.05	0
SAMN06022740	GCF_002103875.1	Clostridium botulinum	Man216	F	rpoB,SNP	C. botulinum Group I	0.97	0	0.05	0
SAMN03780006	GCF_001573935.1	Clostridium botulinum	SU1575NT	NT	rpoB,SNP	C. botulinum Group I	0.97	0	0	0
SAMD00024166	GCF_000829015.1	Clostridium botulinum	111	unknown	rpoB,SNP	C. botulinum Group I	0.97	0.04	0	0
SAMN06022746	GCF_002103975.1	Clostridium botulinum	CDC 1656	B	rpoB,SNP	C. botulinum Group I	0.97	0.04	0	0
SAMN03779985	GCF_001573485.1	Clostridium botulinum	Hall 80	B	rpoB,SNP	C. botulinum Group I	0.97	0	0	0
SAMN03779948	GCF_001573385.1	Clostridium botulinum	KF Meyer 126	A	rpoB,SNP	C. botulinum Group I	0.97	0	0	0
SAMN03779992	GCF_001573665.1	Clostridium botulinum	Walls 8G	F	rpoB,SNP	C. botulinum Group I	0.97	0.04	0	0
SAMN03418622	GCF_000986925.1	Clostridium botulinum	Walls 8G	F	rpoB,SNP	C. botulinum Group I	0.97	0.04	0	0
SAMN02603533	GCF_000017065.1	Clostridium botulinum F str. Langeland	Langeland	F	rpoB,SNP	C. botulinum Group I	0.97	0.04	0	0
SAMN02603020	GCF_000092345.1	Clostridium botulinum F str. 230613	230613	F	rpoB,SNP	C. botulinum Group I	0.96	0.03	0	0
SAMN02603535	GCF_000019305.1	Clostridium botulinum B1 str. Okra	Okra	B	rpoB,SNP	C. botulinum Group I	0.97	0	0	0
SAMN01816399	GCF_000307655.2	Clostridium botulinum CFSAN001628	CFSAN001628	B	rpoB,SNP	C. botulinum Group I	0.96	0	0	0
SAMN03418480	GCF_001444635.1	Clostridium sporogenes	PA 3679 (UW)	NT	rpoB,SNP	C. botulinum Group I	0.97	0	0	0
SAMN03418522	GCF_001444665.1	Clostridium sporogenes	PA 3679 (NFL)	NT	rpoB,SNP	C. botulinum Group I	0.97	0.03	0	0
SAMN03418523	GCF_001444655.1	Clostridium sporogenes	PA 3679 (FDA)	NT	rpoB,SNP	C. botulinum Group I	0.97	0	0	0
SAMN03418527	GCF_001444595.1	Clostridium sporogenes	PA 3679 (1961-4)	NT	rpoB,SNP	C. botulinum Group I	0.97	0	0	0
SAMN03418524	GCF_001444695.1	Clostridium sporogenes	PA 3679 (Camp)	NT	rpoB,SNP	C. botulinum Group I	0.97	0	0	0
SAMEA2272270	GCF_000253195.1	Clostridium botulinum H04402 065	H04402 065	A	rpoB,SNP	C. botulinum Group I	0.97	0.03	0	0
SAMN02869849	GCF_000710995.1	Clostridium botulinum A2B3 87	A2B3 87	AB	rpoB,SNP	C. botulinum Group I	0.97	0	0	0
SAMN03779961	GCF_001573825.1	Clostridium botulinum	Mauritius	A	rpoB,SNP	C. botulinum Group I	0.97	0	0	0
SAMN02603536	GCF_000019545.1	Clostridium botulinum A3 str. Loch Maree	Loch Maree	A	rpoB,SNP	C. botulinum Group I	0.97	0	0	0
SAMN06022739	GCF_002103825.1	Clostridium botulinum	SU0632	F	rpoB,SNP	C. botulinum Group I	1	0.04	0	0
SAMN03169469	GCF_000965335.1	Clostridium sporogenes	CDC24533	NT	rpoB,SNP	C. botulinum Group I	1	0.04	0	0
SAMN03779979	GCF_001574335.1	Clostridium botulinum	SU0634	A	rpoB,SNP	C. botulinum Group I	1	0	0	0
SAMN03779980	GCF_001574365.1	Clostridium botulinum	SU0635W	A	rpoB,SNP	C. botulinum Group I	1	0	0	0
SAMN02603539	GCF_000020345.1	Clostridium botulinum Ba4 str. 657	657	Ba	rpoB,SNP	C. botulinum Group I	1	0	0	0
SAMN03222820	GCF_000817935.1	Clostridium botulinum CDC_1436	CDC_1436	Ab	rpoB,SNP	C. botulinum Group I	1	0	0.03	0
SAMN02436292	GCF_000171075.1	Clostridium botulinum Bf	Bf	Bf	rpoB,SNP	C. botulinum Group I	1	0.04	0	0
SAMN03779988	GCF_001573255.1	Clostridium botulinum	An436	Bf	rpoB,SNP	C. botulinum Group I	1	0.04	0	0
SAMN03779955	GCF_001574355.1	Clostridium botulinum	SU0729	A	rpoB,SNP	C. botulinum Group I	1	0	0	0
SAMN03114998	GCF_000769495.1	Clostridium botulinum	CFSAN024410	B,A/F	rpoB,SNP	C. botulinum Group I	0.97	0.04	0	0
SAMN03274242	GCF_000830755.1	Clostridium botulinum	277-00	B	rpoB,SNP	C. botulinum Group I	0.97	0.03	0	0
SAMN02951882	GCF_000582455.1	Clostridium botulinum CDC54091	CDC54091	Af	SNP	C. botulinum Group I	0.96	0.04	0	0
SAMN02664953	GCF_000730835.1	Clostridium botulinum	CDC66088	A(B)	SNP	C. botulinum Group I	0.97	0.04	0	0
SAMN02664956	GCF_000730955.1	Clostridium botulinum	CDC67190	A(B)	SNP	C. botulinum Group I	0.97	0.04	0	0
SAMN02664949	GCF_000730785.1	Clostridium botulinum	CDC48761	A(B)	SNP	C. botulinum Group I	0.97	0.04	0	0
SAMN02664942	GCF_000730735.1	Clostridium botulinum	CDC33700	A(B)	SNP	C. botulinum Group I	0.97	0.04	0	0
SAMN02664957	GCF_000730965.1	Clostridium botulinum	CDC42961	A(B)	SNP	C. botulinum Group I	0.93	0.04	0	0
SAMN03169466	GCF_000965385.1	Clostridium botulinum	ATCC 7949	B	SNP	C. botulinum Group I	0.97	0.04	0	0
SAMN03394942	GCF_000965515.1	Clostridium botulinum	CDC66221	B	SNP	C. botulinum Group I	0.96	0.04	0	0
SAMN03169476	GCF_000965375.1	Clostridium botulinum	Prevot25NCASE	B	SNP	C. botulinum Group I	0.96	0.04	0	0
SAMN02951883	GCF_000582415.1	Clostridium botulinum CDC54088	CDC54088	F	SNP	C. botulinum Group I	0.97	0	0.05	0
SAMN03169470	GCF_000965325.1	Clostridium botulinum	CDC41370	Ab	SNP	C. botulinum Group I	0.96	0	0	0
SAMN03169471	GCF_000965445.1	Clostridium botulinum	CDC41370NT	NT	SNP	C. botulinum Group I	0.96	0.04	0	0
SAMN02951880	GCF_000582375.1	Clostridium botulinum CDC54075	CDC54075	F	SNP	C. botulinum Group I	1	0	0	0
SAMN03222821	GCF_000816965.1	Clostridium botulinum Prevot_594	Prevot_594	B	rpoB,SNP	C. sporogenes	0	1	0	0
SAMN03418528	GCF_001444585.1	Clostridium sporogenes	1961-2	NT	rpoB,SNP	C. sporogenes	0	1	0.05	0
SAMN03418526	GCF_001444575.1	Clostridium sporogenes	1990	NT	rpoB,SNP	C. sporogenes	0	1	0	0
SAMN03418525	GCF_001444715.1	Clostridium sporogenes	2007	NT	rpoB,SNP	C. sporogenes	0	1	0.05	0
SAMN03780005	GCF_001573855.1	Clostridium sporogenes	ATCC 19404	NT	rpoB,SNP	C. sporogenes	0	1	0	0
SAMN02953999	GCF_000973705.1	Clostridium sporogenes	NCIMB 10696	NT	rpoB,SNP	C. sporogenes	0	0.99	0	0
SAMN03742637	GCF_001020205.1	Clostridium sporogenes	DSM 795	NT	rpoB,SNP	C. sporogenes	0	0.99	0	0
SAMN02650407	GCF_000685115.1	Clostridium sporogenes	DSM 795	NT	rpoB,SNP	C. sporogenes	0	0.99	0	0
SAMN02469693	GCF_000240115.1	Clostridium sporogenes PA 3679	PA 3679	NT	rpoB,SNP	C. sporogenes	0	0.98	0	0
SAMN03197862	GCF_001058825.1	Clostridium botulinum	66_CBOT	NT	rpoB,SNP	C. sporogenes	0	0.98	0	0
SAMN04526190	GCF_001597905.1	Clostridium sporogenes	8-O	NT	rpoB,SNP	C. sporogenes	0	0.97	0	0
SAMN04032741	GCF_001280965.1	Clostridium sporogenes	UC9000	NT	rpoB,SNP	C. sporogenes	0	0.97	0	0
SAMN03169463	GCF_000960225.1	Clostridium sporogenes	87-0535	NT	rpoB,SNP	C. sporogenes	0	0.97	0	0
SAMN02854325	GCF_000876495.1	Clostridium botulinum B2 450	B2 450	B	rpoB,SNP	C. sporogenes	0	0.97	0	0
SAMN03779991	GCF_001573775.1	Clostridium botulinum	AM553	B	rpoB,SNP	C. sporogenes	0	0.97	0	0
SAMN00000018	GCF_000155085.1	Clostridium sporogenes ATCC 15579	ATCC 15579	NT	rpoB,SNP	C. sporogenes	0	0.97	0.05	0
SAMN03169464	GCF_000960235.1	Clostridium sporogenes	88-0163	NT	rpoB,SNP	C. sporogenes	0	0.97	0	0
SAMN06022751	GCF_002104055.1	Clostridium sporogenes	CLS_DGF_0088_06	NT	rpoB,SNP	C. sporogenes	0	0.97	0	0
SAMN03779989	GCF_001573705.1	Clostridium botulinum	AM1195	B	rpoB,SNP	C. sporogenes	0	0.98	0	0
SAMN03779990	GCF_001573755.1	Clostridium botulinum	AM370	B	rpoB,SNP	C. sporogenes	0	0.98	0.05	0
SAMD00036773	GCF_000503815.1	Clostridium botulinum B str. Osaka05	Osaka05	B	rpoB,SNP	C. sporogenes	0	0.96	0	0
SAMN03169475	GCF_000965505.1	Clostridium botulinum	Prevot1662	B	SNP	C. sporogenes	0	0.98	0	0
SAMN03169465	GCF_000965295.1	Clostridium botulinum	ATCC 51387	B	SNP	C. sporogenes	0	0.99	0	0
SAMN03169461	GCF_000960175.1	Clostridium sporogenes	11579	NT	SNP	C. sporogenes	0	0.99	0	0
SAMN03169462	GCF_000960165.1	Clostridium sporogenes	85-3852	NT	SNP	C. sporogenes	0	1	0	0
SAMN03169472	GCF_000965465.1	Clostridium botulinum	CDC68016	NT	SNP	C. sporogenes	0	0.97	0	0
SAMN03169467	GCF_000965425.1	Clostridium sporogenes	CDC23284	NT	SNP	C. sporogenes	0	0.97	0	0
SAMN06022742	GCF_002103895.1	Clostridium botulinum	Bac-01-03998	E	rpoB,SNP	Group II "E" subgroup	0	0	0.99	0
SAMN06022743	GCF_002103935.1	Clostridium botulinum	Bac-02-06430	E	rpoB,SNP	Group II "E" subgroup	0	0	0.99	0
SAMN03779994	GCF_001573585.1	Clostridium botulinum	L-572	E	rpoB,SNP	Group II "E" subgroup	0	0	0.99	0
SAMN06022744	SRR5168317	Clostridium botulinum	Bac-03-06093	E	rpoB,SNP	Group II "E" subgroup	0	0	0.99	0
SAMN03283906	GCF_000828305.1	Clostridium botulinum	NCTC 11219	E	rpoB,SNP	Group II "E" subgroup	0	0	0.99	0
SAMN03780000	GCF_001573655.1	Clostridium botulinum	Prevot R81-3A	E	rpoB,SNP	Group II "E" subgroup	0	0	0.99	0
SAMN03780001	GCF_001573805.1	Clostridium botulinum	K3	E	rpoB,SNP	Group II "E" subgroup	0	0	0.99	0
SAMN03779998	GCF_001573615.1	Clostridium botulinum	CDC 5247	E	rpoB,SNP	Group II "E" subgroup	0	0	1	0
SAMN03779999	GCF_001573245.1	Clostridium botulinum	211	E	rpoB,SNP	Group II "E" subgroup	0	0	1	0
SAMN03284354	GCF_000827935.1	Clostridium botulinum	NCTC 8266	E	rpoB,SNP	Group II "E" subgroup	0	0	1	0
SAMN03284339	GCF_000827955.1	Clostridium botulinum	NCTC 8550	E	rpoB,SNP	Group II "E" subgroup	0	0	1	0
SAMN02603537	GCF_000020285.1	Clostridium botulinum E3 str. Alaska E43	Alaska E43	E	rpoB,SNP	Group II "E" subgroup	0	0	1	0
SAMN06022745	GCF_002103955.1	Clostridium botulinum	Bac-04-16057	NT	rpoB,SNP	Group II "E" subgroup	0	0	0.99	0
SAMN02471792	GCF_000353835.1	Clostridium botulinum CB11/1-1	CB11/1-1	E	rpoB,SNP	Group II "E" subgroup	0	0	1	0
SAMN03787461	GCF_001273225.1	Clostridium botulinum	ATCC 9564	E	rpoB,SNP	Group II "E" subgroup	0	0	0.99	0
SAMN03779996	GCF_001573695.1	Clostridium botulinum	ATCC 9564	E	rpoB,SNP	Group II "E" subgroup	0	0	0.99	0
SAMN03862114	GCF_001276965.1	Clostridium botulinum	ATCC 17786	E	rpoB,SNP	Group II "E" subgroup	0	0	0.99	0
SAMN03779993	GCF_001573565.1	Clostridium botulinum	CDC KA-95B	E	rpoB,SNP	Group II "E" subgroup	0	0	0.99	0
SAMN06022748	GCF_002104035.1	Clostridium botulinum	Prevot Ped 4	E	rpoB,SNP	Group II "E" subgroup	0	0	0.99	0
SAMN03779995	GCF_001573635.1	Clostridium botulinum	Prevot Ped 1	E	rpoB,SNP	Group II "E" subgroup	0	0	0.99	0
SAMN03779997	GCF_001573795.1	Clostridium botulinum	K15	E	rpoB,SNP	Group II "E" subgroup	0	0	0.99	0
SAMN02470262	GCF_000175335.1	Clostridium botulinum E1 str. 'BoNT E Beluga'	BoNT E Beluga	E	rpoB,SNP	Group II "E" subgroup	0	0	0.95	0
SAMN02228272	SRR2059513	Clostridium botulinum E3 str. IG0410E3LC	IG0410E3LC	E	SNP	Group II "E" subgroup	0	0	1	0
SAMN02228253	SRR2059602	Clostridium botulinum E3 str. VI9608EPB	VI9608EPB	E	SNP	Group II "E" subgroup	0	0	1	0
SAMN02228252	SRR2059503	Clostridium botulinum E3 str. GA9608EPB	GA9608EPB	E	SNP	Group II "E" subgroup	0	0	1	0
SAMN02228332	SRR2059514	Clostridium botulinum E3 str. IN01SE63E1	IN01SE63E1	E	SNP	Group II "E" subgroup	0	0	1	0
SAMN02228325	SRR2059487	Clostridium botulinum E3 str. FWSK02-05E2	FWSK02-05E2	E	SNP	Group II "E" subgroup	0	0	1	0
SAMN02228340	SRR2059582	Clostridium botulinum E3 str. SP457-458E	SP457-458E	E	SNP	Group II "E" subgroup	0	0	1	0
SAMN02228295	SRR2059589	Clostridium botulinum E10 str. SWKR38E1	SWKR38E1	E	SNP	Group II "E" subgroup	0	0	1	0
SAMN02228296	SRR2059590	Clostridium botulinum E10 str. SWKR38E2	SWKR38E2	E	SNP	Group II "E" subgroup	0	0	1	0
SAMN02228365	SRR2059492	Clostridium botulinum E10 str. FWSKR40E1	FWSKR40E1	E	SNP	Group II "E" subgroup	0	0	1	0
SAMN02228310	SRR2059551	Clostridium botulinum E11 str. SO329E1	SO329E1	E	SNP	Group II "E" subgroup	0	0	1	0
SAMN02228360	SRR2059552	Clostridium botulinum E11 str. SO329E2	SO329E2	E	SNP	Group II "E" subgroup	0	0	1	0
SAMN02228294	SRR2059588	Clostridium botulinum E11 str. SWKR24E1	SWKR24E1	E	SNP	Group II "E" subgroup	0	0	1	0
SAMN02228285	SRR2059484	Clostridium botulinum E3 str. FWSK02-02E1	FWSK02-02E1	E	SNP	Group II "E" subgroup	0	0	1	0
SAMN02228288	SRR2059559	Clostridium botulinum E3 str. SOKR-24E2	SOKR-24E2	E	SNP	Group II "E" subgroup	0	0	1	0
SAMN02228396	SRR2059533	Clostridium botulinum E3 str. RSKR-68E1	RSKR-68E1	E	SNP	Group II "E" subgroup	0	0	1	0
SAMN02228275	SRR2059467	Clostridium botulinum E3 str. FE0201E1BC	FE0201E1BC	E	SNP	Group II "E" subgroup	0	0	0.99	0
SAMN02228274	SRR2059494	Clostridium botulinum E3 str. GA0108EJC	GA0108EJC	E	SNP	Group II "E" subgroup	0	0	0.99	0
SAMN02228381	SRR2059498	Clostridium botulinum E3 str. GA0808EPA	GA0808EPA	E	SNP	Group II "E" subgroup	0	0	0.99	0
SAMN02228276	SRR2059510	Clostridium botulinum E3 str. IG0201E2BC	IG0201E2BC	E	SNP	Group II "E" subgroup	0	0	0.99	0
SAMN02228269	SRR2059511	Clostridium botulinum E3 str. IG0202E1	IG0202E1	E	SNP	Group II "E" subgroup	0	0	0.99	0
SAMN02228270	SRR2059603	Clostridium botulinum E3 str. VO0202E1TC	VO0202E1TC	E	SNP	Group II "E" subgroup	0	0	0.99	0
SAMN02228268	SRR2059495	Clostridium botulinum E3 str. GA0202E1TS	GA0202E1TS	E	SNP	Group II "E" subgroup	0	0	0.99	0
SAMN02228384	SRR2059519	Clostridium botulinum E3 str. ME1010E1JL	ME1010E1JL	E	SNP	Group II "E" subgroup	0	0	0.99	0
SAMN02228267	SRR2059468	Clostridium botulinum E3 str. FE0202E1TC	FE0202E1TC	E	SNP	Group II "E" subgroup	0	0	0.99	0
SAMN02228260	SRR2059501	Clostridium botulinum E3 str. GA9604EAK	GA9604EAK	E	SNP	Group II "E" subgroup	0	0	0.99	0
SAMN02228261	SRR2059502	Clostridium botulinum E3 str. GA9604ESM	GA9604ESM	E	SNP	Group II "E" subgroup	0	0	0.99	0
SAMN02228371	SRR2059574	Clostridium botulinum E11 str. SOKR-46E1	SOKR-46E1	E	SNP	Group II "E" subgroup	0	0	0.99	0
SAMN02228312	SRR2059584	Clostridium botulinum E11 str. SW280E	SW280E	E	SNP	Group II "E" subgroup	0	0	0.99	0
SAMN02228289	SRR2059571	Clostridium botulinum E11 str. SOKR-44E1	SOKR-44E1	E	SNP	Group II "E" subgroup	0.15	0	0.99	0
SAMN02228299	SRR2059572	Clostridium botulinum E11 str. SOKR-44E2	SOKR-44E2	E	SNP	Group II "E" subgroup	0	0	0.99	0
SAMN02228338	SRR2059566	Clostridium botulinum E10 str. SOKR-34E5	SOKR-34E5	E	SNP	Group II "E" subgroup	0	0	1	0
SAMN02228339	SRR2059576	Clostridium botulinum E10 str. SOKR-49E1	SOKR-49E1	E	SNP	Group II "E" subgroup	0	0	1	0
SAMN02228324	SRR2059486	Clostridium botulinum E3 str. FWSK02-05E1	FWSK02-05E1	E	SNP	Group II "E" subgroup	0	0	1	0
SAMN02228319	SRR2059579	Clostridium botulinum E3 str. SOKR-50E2	SOKR-50E2	E	SNP	Group II "E" subgroup	0	0	1	0
SAMN02228257	SRR2059465	Clostridium botulinum E3 str. F9508EPB	F9508EPB	E	SNP	Group II "E" subgroup	0	0	1	0
SAMN02228309	SRR2059550	Clostridium botulinum E3 str. SO326E1	SO326E1	E	SNP	Group II "E" subgroup	0	0	1	0
SAMN02228349	SRR2059549	Clostridium botulinum E3 str. SO325E	SO325E	E	SNP	Group II "E" subgroup	0	0	1	0
SAMN02228376	SRR2059512	Clostridium botulinum E3 str. IG0410E2LC	IG0410E2LC	E	SNP	Group II "E" subgroup	0	0	1	0
SAMN02228389	SRR2059567	Clostridium botulinum E3 str. SOKR-3602E1	SOKR-3602E1	E	SNP	Group II "E" subgroup	0	0	1	0
SAMN02228301	SRR2059557	Clostridium botulinum E3 str. SOKR-23E1	SOKR-23E1	E	SNP	Group II "E" subgroup	0	0	1	0
SAMN02228304	SRR2059586	Clostridium botulinum E3 str. SWKR0402E2	SWKR0402E2	E	SNP	Group II "E" subgroup	0	0	1	0
SAMN02228414	SRR2059506	Clostridium botulinum E3 str. GA9709EJA	GA9709EJA	E	SNP	Group II "E" subgroup	0	0	1	0
SAMN02228406	SRR2059475	Clostridium botulinum E3 str. FE9709EBB	FE9709EBB	E	SNP	Group II "E" subgroup	0	0	1	0
SAMN02228409	SRR2059505	Clostridium botulinum E3 str. GA9709EHS	GA9709EHS	E	SNP	Group II "E" subgroup	0	0	1	0
SAMN02228405	SRR2059477	Clostridium botulinum E3 str. FE9709ELB	FE9709ELB	E	SNP	Group II "E" subgroup	0	0	1	0
SAMN02228413	SRR2059507	Clostridium botulinum E3 str. GA9709ENS	GA9709ENS	E	SNP	Group II "E" subgroup	0	0	1	0
SAMN02228382	SRR2059469	Clostridium botulinum E3 str. FE0801E1IT	FE0801E1IT	E	SNP	Group II "E" subgroup	0	0	1	0
SAMN02228378	SRR2059499	Clostridium botulinum E3 str. GA0811E1IT	GA0811E1IT	E	SNP	Group II "E" subgroup	0	0	1	0
SAMN02228353	SRR2059591	Clostridium botulinum E3 str. TRK02-02E1	TRK02-02E1	E	SNP	Group II "E" subgroup	0	0	1	0
SAMN02228351	SRR2059597	Clostridium botulinum E3 str. TRK02-07E1	TRK02-07E1	E	SNP	Group II "E" subgroup	0	0	1	0
SAMN02228241	SRR2059471	Clostridium botulinum E3 str. FE9507EEA	FE9507EEA	E	SNP	Group II "E" subgroup	0	0	1	0
SAMN02228254	SRR2059523	Clostridium botulinum E3 str. MI9507E	MI9507E	E	SNP	Group II "E" subgroup	0	0	1	0
SAMN02228372	SRR2059575	Clostridium botulinum E3 str. SOKR-46E3	SOKR-46E3	E	SNP	Group II "E" subgroup	0	0	1	0
SAMN02228399	SRR2059587	Clostridium botulinum E3 str. SWKR07E1	SWKR07E1	E	SNP	Group II "E" subgroup	0	0	1	0
SAMN02228377	SRR2059466	Clostridium botulinum E3 str. FE0005EJT	FE0005EJT	E	SNP	Group II "E" subgroup	0	0	1	0
SAMN02228403	SRR2059479	Clostridium botulinum E3 str. FE9909ERG	FE9909ERG	E	SNP	Group II "E" subgroup	0	0	1	0
SAMN02228264	SRR2059528	Clostridium botulinum E3 str. MU0103EMS	MU0103EMS	E	SNP	Group II "E" subgroup	0	0	1	0
SAMN02228404	SRR2059527	Clostridium botulinum E3 str. MU0005EJT	MU0005EJT	E	SNP	Group II "E" subgroup	0	0	1	0
SAMN02228418	SRR2059497	Clostridium botulinum E3 str. GA0702E1CS	GA0702E1CS	E	SNP	Group II "E" subgroup	0	0	0.99	0
SAMN02228379	SRR2059518	Clostridium botulinum E3 str. ME0702E1CS	ME0702E1CS	E	SNP	Group II "E" subgroup	0	0	0.99	0
SAMN02228370	SRR2059496	Clostridium botulinum E3 str. GA0702E1	GA0702E1	E	SNP	Group II "E" subgroup	0	0	0.99	0
SAMN02228402	SRR2059478	Clostridium botulinum E3 str. FE9908EDL	FE9908EDL	E	SNP	Group II "E" subgroup	0	0	0.99	0
SAMN02228266	SRR2059508	Clostridium botulinum E3 str. GA9811E2MS	GA9811E2MS	E	SNP	Group II "E" subgroup	0	0	0.99	0
SAMN02228249	SRR2059524	Clostridium botulinum E3 str. MI9608ESM	MI9608ESM	E	SNP	Group II "E" subgroup	0	0	0.99	0
SAMN02228354	SRR2059592	Clostridium botulinum E3 str. TRK02-02E2	TRK02-02E2	E	SNP	Group II "E" subgroup	0	0	0.99	0
SAMN02228358	SRR2059485	Clostridium botulinum E3 str. FWSK02-04E1	FWSK02-04E1	E	SNP	Group II "E" subgroup	0	0	0.99	0
SAMN02228297	SRR2059558	Clostridium botulinum E3 str. SOKR-23E3	SOKR-23E3	E	SNP	Group II "E" subgroup	0	0	0.99	0
SAMN02228291	SRR2059562	Clostridium botulinum E3 str. SOKR-25E3	SOKR-25E3	E	SNP	Group II "E" subgroup	0	0	0.99	0
SAMN02228255	SRR2059601	Clostridium botulinum E3 str. VI9508E	VI9508E	E	SNP	Group II "E" subgroup	0	0	0.99	0
SAMN02228320	SRR2059555	Clostridium botulinum E3 str. SOKR-22E1	SOKR-22E1	E	SNP	Group II "E" subgroup	0	0	0.99	0
SAMN02228321	SRR2059556	Clostridium botulinum E3 str. SOKR-22E3	SOKR-22E3	E	SNP	Group II "E" subgroup	0	0	0.99	0
SAMN02228359	SRR2059554	Clostridium botulinum E3 str. SOKR-20E1	SOKR-20E1	E	SNP	Group II "E" subgroup	0	0	0.99	0
SAMN02228421	SRR2059563	Clostridium botulinum E3 str. SOKR-27E1	SOKR-27E1	E	SNP	Group II "E" subgroup	0	0	0.99	0
SAMN02228292	SRR2059548	Clostridium botulinum E3 str. SO321E1	SO321E1	E	SNP	Group II "E" subgroup	0	0	0.99	0
SAMN02228357	SRR2059594	Clostridium botulinum E3 str. TRK02-04E3	TRK02-04E3	E	SNP	Group II "E" subgroup	0	0	0.99	0
SAMN02228258	SRR2059536	Clostridium botulinum E3 str. S9510E	S9510E	E	SNP	Group II "E" subgroup	0	0	0.99	0
SAMN02228251	SRR2059530	Clostridium botulinum E3 str. MU9708EJG-F235	MU9708EJG-F235	E	SNP	Group II "E" subgroup	0	0	0.99	0
SAMN02228250	SRR2059531	Clostridium botulinum E3 str. MU9708EJG-F236	MU9708EJG-F236	E	SNP	Group II "E" subgroup	0	0	0.99	0
SAMN02228247	SRR2059461	Clostridium botulinum E3 str. CA9708E1	CA9708E1	E	SNP	Group II "E" subgroup	0	0	0.99	0
SAMN02228246	SRR2059474	Clostridium botulinum E3 str. FE9708E1PI	FE9708E1PI	E	SNP	Group II "E" subgroup	0	0	0.99	0
SAMN02228248	SRR2059457	Clostridium botulinum E3 str. BE9708E1	BE9708E1	E	SNP	Group II "E" subgroup	0	0	0.99	0
SAMN02228245	SRR2059473	Clostridium botulinum E3 str. FE9708E1JI	FE9708E1JI	E	SNP	Group II "E" subgroup	0	0	0.99	0
SAMN02228345	SRR2059538	Clostridium botulinum E10 str. SO303E1	SO303E1	E	SNP	Group II "E" subgroup	0	0	1	0
SAMN02228344	SRR2059539	Clostridium botulinum E10 str. SO303E3	SO303E3	E	SNP	Group II "E" subgroup	0	0	1	0
SAMN02228343	SRR2059540	Clostridium botulinum E10 str. SO303E4	SO303E4	E	SNP	Group II "E" subgroup	0	0	1	0
SAMN02228341	SRR2059541	Clostridium botulinum E10 str. SO303E5	SO303E5	E	SNP	Group II "E" subgroup	0	0	1	0
SAMN02228307	SRR2059581	Clostridium botulinum E10 str. SP417E-NT	SP417E-NT	E	SNP	Group II "E" subgroup	0	0	1	0
SAMN03731055	SRR2059491	Clostridium botulinum	FWSK02-07E3	E	SNP	Group II "E" subgroup	0	0	1	0
SAMN02228356	SRR2059593	Clostridium botulinum E10 str. TRK02-04E1	TRK02-04E1	E	SNP	Group II "E" subgroup	0	0	1	0
SAMN02228240	SRR2059504	Clostridium botulinum E10 str. GA9706EMA	GA9706EMA	E	SNP	Group II "E" subgroup	0	0	1	0
SAMN02228390	SRR2059543	Clostridium botulinum E10 str. SO304E2	SO304E2	E	SNP	Group II "E" subgroup	0	0	1	0
SAMN02228393	SRR2059569	Clostridium botulinum E10 str. SOKR-42E1	SOKR-42E1	E	SNP	Group II "E" subgroup	0	0	1	0
SAMN02228342	SRR2059580	Clostridium botulinum E10 str. SP417E-Alc	SP417E-Alc	E	SNP	Group II "E" subgroup	0	0	0.94	0
SAMN02228397	SRR2059534	Clostridium botulinum E10 str. RSKR-68E2	RSKR-68E2	E	SNP	Group II "E" subgroup	0	0	1	0
SAMN02228395	SRR2059532	Clostridium botulinum E10 str. PBKR-41E1	PBKR-41E1	E	SNP	Group II "E" subgroup	0	0	0.99	0
SAMN02228302	SRR2059577	Clostridium botulinum E10 str. SOKR-49E2	SOKR-49E2	E	SNP	Group II "E" subgroup	0	0	0.99	0
SAMN02228303	SRR2059564	Clostridium botulinum E10 str. SOKR-33E1	SOKR-33E1	E	SNP	Group II "E" subgroup	0	0	0.99	0
SAMN02228411	SRR2059476	Clostridium botulinum E10 str. FE9709EBB2	FE9709EBB2	E	SNP	Group II "E" subgroup	0	0	0.99	0
SAMN02228408	SRR2059521	Clostridium botulinum E10 str. MI59709E	MI59709E	E	SNP	Group II "E" subgroup	0	0	0.99	0
SAMN02228416	SRR2059522	Clostridium botulinum E10 str. MI69709E	MI69709E	E	SNP	Group II "E" subgroup	0	0	0.99	0
SAMN02228391	SRR2059544	Clostridium botulinum E10 str. SO305E1	SO305E1	E	SNP	Group II "E" subgroup	0	0	0.99	0
SAMN02228394	SRR2059545	Clostridium botulinum E10 str. SO305E2	SO305E2	E	SNP	Group II "E" subgroup	0	0	0.99	0
SAMN02228386	SRR2059500	Clostridium botulinum E10 str. GA1101E1BB	GA1101E1BB	E	SNP	Group II "E" subgroup	0	0	0.99	0
SAMN02228420	SRR2059529	Clostridium botulinum E3 str. MU8903E	MU8903E	E	SNP	Group II "E" subgroup	0	0	0.99	0
SAMN02228305	SRR2059547	Clostridium botulinum E10 str. SO309E2	SO309E2	E	SNP	Group II "E" subgroup	0	0	0.99	0
SAMN02228293	SRR2059481	Clostridium botulinum E10 str. FWKR11E1	FWKR11E1	E	SNP	Group II "E" subgroup	0	0	1	0
SAMN02228322	SRR2059482	Clostridium botulinum E3 str. FWSK02-01E2	FWSK02-01E2	E	SNP	Group II "E" subgroup	0	0	0.99	0
SAMN02228277	SRR2059560	Clostridium botulinum E3 str. SOKR-24E3	SOKR-24E3	E	SNP	Group II "E" subgroup	0	0	0.99	0
SAMN02228323	SRR2059483	Clostridium botulinum E3 str. FWSK02-01E3	FWSK02-01E3	E	SNP	Group II "E" subgroup	0	0	0.99	0
SAMN02228318	SRR2059578	Clostridium botulinum E3 str. SOKR-50E1	SOKR-50E1	E	SNP	Group II "E" subgroup	0	0	0.99	0
SAMN02228279	SRR2059489	Clostridium botulinum E3 str. FWSK02-06E2	FWSK02-06E2	E	SNP	Group II "E" subgroup	0	0	0.99	0
SAMN02228327	SRR2059583	Clostridium botulinum E3 str. SW279E	SW279E	E	SNP	Group II "E" subgroup	0	0	0.99	0
SAMN02228317	SRR2059570	Clostridium botulinum E3 str. SOKR-43E2	SOKR-43E2	E	SNP	Group II "E" subgroup	0	0	0.99	0
SAMN02228278	SRR2059488	Clostridium botulinum E3 str. FWSK02-06E1	FWSK02-06E1	E	SNP	Group II "E" subgroup	0	0	0.99	0
SAMN02228300	SRR2059573	Clostridium botulinum E3 str. SOKR-44E3	SOKR-44E3	E	SNP	Group II "E" subgroup	0	0	0.99	0
SAMN02228423	SRR2059596	Clostridium botulinum E3 str. TRK02-06E3	TRK02-06E3	E	SNP	Group II "E" subgroup	0	0	0.99	0
SAMN02228387	SRR2059585	Clostridium botulinum E3 str. SWKR0402E1	SWKR0402E1	E	SNP	Group II "E" subgroup	0	0	0.99	0
SAMN02228333	SRR2059537	Clostridium botulinum E3 str. SE9908E	SE9908E	E	SNP	Group II "E" subgroup	0	0	0.99	0
SAMN02228334	SRR2059553	Clostridium botulinum E3 str. SOKR-19E1	SOKR-19E1	E	SNP	Group II "E" subgroup	0	0	0.99	0
SAMN02228398	SRR2059535	Clostridium botulinum E3 str. RSKR-68E3	RSKR-68E3	E	SNP	Group II "E" subgroup	0	0	0.99	0
SAMN02228262	SRR2059525	Clostridium botulinum E3 str. MI9706E	MI9706E	E	SNP	Group II "E" subgroup	0	0	0.99	0
SAMN02228290	SRR2059561	Clostridium botulinum E3 str. SOKR-25E2	SOKR-25E2	E	SNP	Group II "E" subgroup	0	0	0.99	0
SAMN02228374	SRR2059480	Clostridium botulinum E3 str. FWKR02E1	FWKR02E1	E	SNP	Group II "E" subgroup	0	0	0.99	0
SAMN02228392	SRR2059493	Clostridium botulinum E3 str. FWSKR4802E1	FWSKR4802E1	E	SNP	Group II "E" subgroup	0	0	0.99	0
SAMN02228350	SRR2059595	Clostridium botulinum E3 str. TRK02-06E2	TRK02-06E2	E	SNP	Group II "E" subgroup	0	0	0.99	0
SAMN02228280	SRR2059490	Clostridium botulinum E3 str. FWSK02-07E1	FWSK02-07E1	E	SNP	Group II "E" subgroup	0	0	0.99	0
SAMN02228263	SRR2059600	Clostridium botulinum E3 str. V9804E	V9804E	E	SNP	Group II "E" subgroup	0	0	0.99	0
SAMN02228283	SRR2059526	Clostridium botulinum E3 str. MSKR5102E2	MSKR5102E2	E	SNP	Group II "E" subgroup	0	0	0.99	0
SAMN02228238	SRR2059464	Clostridium botulinum E1 str. E-RUSS	E-RUSS	E	SNP	Group II "E" subgroup	0	0	0.99	0
SAMN02228236	SRR2059458	Clostridium botulinum str. BFLY-1	BFLY-1	NT	SNP	Group II "E" subgroup	0	0	0.97	0
SAMN02228232	SRR2059463	Clostridium botulinum E1 str. E1 Dolman	E1 Dolman	E	SNP	Group II "E" subgroup	0	0	0.95	0
SAMN03222822	GCF_000789355.1	Clostridium botulinum 202F	202F	F	rpoB,SNP	Group II "BEF" subgroup	0	0	0	0.94
SAMN03787460	GCF_001273195.1	Clostridium botulinum	ATCC 23387	F	rpoB,SNP	Group II "BEF" subgroup	0	0	0	0.94
SAMN03012839	GCF_000750065.1	Clostridium botulinum	DB-2	B	rpoB,SNP	Group II "BEF" subgroup	0	0	0	0.94
SAMN03012885	GCF_000750055.1	Clostridium botulinum	KAPB-3	B	rpoB,SNP	Group II "BEF" subgroup	0	0	0	0.94
SAMN02603538	GCF_000020165.1	Clostridium botulinum B str. Eklund 17B (NRP)	Eklund 17B	B	rpoB,SNP	Group II "BEF" subgroup	0	0	0	1
SAMEA2272780	GCF_000307125.1	Clostridium botulinum B str. Eklund 17B (NRP)	B str. Eklund 17B(NRP)	B	rpoB,SNP	Group II "BEF" subgroup	0	0	0	1
SAMN02952937	GCF_000309805.1	Clostridium botulinum CDC66177	CDC66177	E	rpoB,SNP	Group II "BEF" subgroup	0	0	0	0.99
SAMN02228237	SRR2059453	Clostridium botulinum F str. 610F	610F	F	SNP	Group II "BEF" subgroup	0	0	0	0.94
SAMN03731050	SRR2059462	Clostridium botulinum	DB2	B	SNP	Group II "BEF" subgroup	0	0	0	0.94
SAMN03731057	SRR2059517	Clostridium botulinum	KAPB-8	B	SNP	Group II "BEF" subgroup	0	0	0	0.94
SAMN02228271	SRR2059454	Clostridium botulinum str. BE0211E1	BE0211E1	NT	SNP	Group II "BEF" subgroup	0	0	0	0.96
SAMN02228400	SRR2059455	Clostridium botulinum str. BE0211E2	BE0211E2	NT	SNP	Group II "BEF" subgroup	0	0	0	0.96
SAMN03731054	SRR2059450	Clostridium botulinum	Eklund 2B	B	SNP	Group II "BEF" subgroup	0	0	0	1
SAMN03731052	SRR2059451	Clostridium botulinum B str. Eklund 17B (NRP)	Eklund 17B	B	SNP	Group II "BEF" subgroup	0	0	0	1
SAMN02228429	SRR2059460	Clostridium botulinum str. BFLY-6	BFLY-6	NT	SNP	Group II "BEF" subgroup	0	0	0	0.98
SAMN02470654	GCF_000204395.1	Clostridium botulinum BKT028387	BKT028387	C	rpoB	C. botulinum Group III	0	0	0	0
SAMN02603671	GCF_000204565.1	Clostridium botulinum BKT015925	BKT015925	C	rpoB	C. botulinum Group III	0	0	0	0
SAMN02593746	GCF_000724365.2	Clostridium botulinum C/D str. Sp77	Sp77	C/D	rpoB	C. botulinum Group III	0	0	0	0
SAMN03876597	GCF_001264475.1	Clostridium botulinum	43243-CD	C/D	rpoB	C. botulinum Group III	0	0	0	0
SAMN03876592	GCF_001264505.1	Clostridium botulinum	12LNRI-CD	C/D	rpoB	C. botulinum Group III	0	0	0	0
SAMN03876598	GCF_001264515.1	Clostridium botulinum	48212-CD	C/D	rpoB	C. botulinum Group III	0	0	0	0
SAMN03876596	GCF_001264545.1	Clostridium botulinum	38028-CD	C/D	rpoB	C. botulinum Group III	0	0	0	0
SAMN03876593	GCF_001264555.1	Clostridium botulinum	12LNR10-CD	C/D	rpoB	C. botulinum Group III	0	0	0	0
SAMN03876595	GCF_001264575.1	Clostridium botulinum	29401-CD	C/D	rpoB	C. botulinum Group III	0	0	0	0
SAMN03876594	GCF_001264605.1	Clostridium botulinum	12LNR13-CD	C/D	rpoB	C. botulinum Group III	0	0	0	0
SAMN03876601	GCF_001266875.1	Clostridium botulinum	55741-CD	C/D	rpoB	C. botulinum Group III	0	0	0	0
SAMN03876600	GCF_001266885.1	Clostridium botulinum	50867-CD	C/D	rpoB	C. botulinum Group III	0	0	0	0
SAMN03876599	GCF_001266895.1	Clostridium botulinum	49511-CD	C/D	rpoB	C. botulinum Group III	0	0	0	0
SAMN03876604	GCF_001266965.1	Clostridium botulinum	69285-CD	C/D	rpoB	C. botulinum Group III	0	0	0	0
SAMN03876605	GCF_001266995.1	Clostridium botulinum	71840-CD	C/D	rpoB	C. botulinum Group III	0	0	0	0
SAMN03876602	GCF_001267035.1	Clostridium botulinum	58272-CD	C/D	rpoB	C. botulinum Group III	0	0	0	0
SAMN03876603	GCF_001267045.1	Clostridium botulinum	58752-CD	C/D	rpoB	C. botulinum Group III	0	0	0	0
SAMN02593747	GCF_000724345.2	Clostridium botulinum D str. 16868	16868	D	rpoB	C. botulinum Group III	0	0	0	0
SAMN02470655	GCF_000204375.2	Clostridium botulinum V891	V891	C	rpoB	C. botulinum Group III	0	0	0	0
SAMN02593748	GCF_000724325.2	Clostridium botulinum C/D str. BKT75002	BKT75002	C/D	rpoB	C. botulinum Group III	0	0	0	0
SAMN02593751	GCF_000768655.1	Clostridium botulinum D str. CCUG 7971	CCUG 7971	D	rpoB	C. botulinum Group III	0	0	0	0
SAMN03876608	GCF_001266905.1	Clostridium botulinum	51714-DC	D/C	rpoB	C. botulinum Group III	0	0	0	0
SAMN03876607	GCF_001266955.1	Clostridium botulinum	47295-DC	D/C	rpoB	C. botulinum Group III	0	0	0	0
SAMN03876606	GCF_001267015.1	Clostridium botulinum	LNC5-DC	D/C	rpoB	C. botulinum Group III	0	0	0	0
SAMN02593749	GCF_000724305.2	Clostridium botulinum C/D str. BKT2873	BKT2873	C/D	rpoB	C. botulinum Group III	0	0.04	0	0
SAMN02593756	GCF_000724245.2	Clostridium novyi B str. ATCC 27606	ATCC 27606	NT	rpoB	C. botulinum Group III	0	0	0	0
SAMN02593754	GCF_000724285.2	Clostridium sp. K25	K25	NT	rpoB	C. botulinum Group III	0	0	0	0
SAMN02603464	GCF_000014125.1	Clostridium novyi NT	NT	NT	rpoB	C. botulinum Group III	0	0	0	0
SAMN02593761	GCF_000725865.2	Clostridium novyi A str. NCTC 538	NCTC 538	NT	rpoB	C. botulinum Group III	0	0	0	0
SAMN02593760	GCF_000724425.2	Clostridium novyi A str. BKT29909	BKT29909	NT	rpoB	C. botulinum Group III	0	0	0	0
SAMN02593759	GCF_000724405.2	Clostridium novyi A str. GD211209	GD211209	NT	rpoB	C. botulinum Group III	0	0	0	0
SAMN02593762	GCF_000724445.2	Clostridium novyi A str. 4540	4540	NT	rpoB	C. botulinum Group III	0	0	0	0
SAMN02593753	GCF_000724385.2	Clostridium botulinum C/D str. It1	It1	C/D	rpoB	C. botulinum Group III	0	0.03	0	0
SAMN02593764	GCF_000768585.1	Clostridium novyi A str. 4570	4570	NT	rpoB	C. botulinum Group III	0	0	0	0
SAMN02436293	GCF_000171095.1	Clostridium botulinum C str. Eklund	Eklund	C	rpoB	C. botulinum Group III	0	0.03	0	0
SAMN02593752	GCF_000710585.2	Clostridium botulinum C/D str. BKT12695	BKT12695	C/D	rpoB	C. botulinum Group III	0	0.03	0	0
SAMN02593763	GCF_000768605.1	Clostridium novyi A str. 4552	4552	NT	rpoB	C. botulinum Group III	0	0.03	0	0
SAMN02470277	ACSJ01000001	Clostridium botulinum D str. 1873	1873	D	NA	C. botulinum Group III	0	0	0	0
SAMN03222824	GCF_000816675.1	Clostridium argentinense CDC 2741	CDC 2741	G	rpoB	C. argentinense	0	0	0	0
SAMN03921826	GCF_001298225.1	Clostridium baratii	XCM	NT	rpoB	C. baratii	0	0	0	0
SAMN03344100	GCF_000962755.1	Clostridium baratii	771-14	F	rpoB	C. baratii	0	0	0	0
SAMN03222823	GCF_000789395.1	Clostridium baratii str. Sullivan	Sullivan	F	rpoB	C. baratii	0	0	0.19	0
SAMN02143030	GCF_000949905.1	Clostridium butyricum CWBI1009	CWBI1009	NT	rpoB	C. butyricum	0	0	0	0
SAMN03975647	GCF_001411625.1	Clostridium butyricum	SU1	NT	rpoB	C. butyricum	0	0	0	0
SAMN04293668	GCF_001456065.2	Clostridium butyricum	KNU-L09	NT	rpoB	C. butyricum	0	0	0	0
SAMN04285352	GCF_001465175.1	Clostridium butyricum	JKY6D1	NT	rpoB	C. butyricum	0	0	0	0
SAMN04527051	GCF_001646605.1	Clostridium butyricum	TOA	NT	rpoB	C. butyricum	0	0	0	0
SAMEA3146292	GCF_001458815.1	Clostridium butyricum	NEC8	NT	rpoB	C. butyricum	0	0	0	0
SAMN03272540	GCF_000878275.1	Clostridium butyricum	HM-68	NT	rpoB	C. butyricum	0	0	0	0
SAMN02469601	GCF_000355785.1	Clostridium butyricum DKU-01	DKU-01	NT	rpoB	C. butyricum	0	0	0	0
SAMN02470945	GCF_000409755.1	Clostridium butyricum DSM 10702	DSM 10702	NT	rpoB	C. butyricum	0	0	0	0
SAMN02596761	GCF_000371625.1	Clostridium butyricum 60E.3	60E.3	NT	rpoB	C. butyricum	0	0	0	0
SAMN02436238	GCF_000171115.1	Clostridium butyricum 5521	5521	E	rpoB	C. butyricum	0	0	0.07	0
SAMN02470281	GCF_000182605.1	Clostridium butyricum E4 str. BoNT E BL5262	BoNT E BL5262	E	rpoB	C. butyricum	0	0	0.03	0
SAMN02441161	GCF_000424245.1	Clostridium butyricum AGR2140	AGR2140	NT	rpoB	C. butyricum	0	0	0	0
SAMN06022750	GCF_002104065.1	Paraclostridium bifermentans	SU1074NT	NT	NA	NA	0	0	0	0.19
SAMN02603289	GCF_000007625.1	Clostridium tetani E88	Massachusetts substr. E88	NT	NA	NA	0	0	0	0
SAMN02603243	GCF_000008765.1	Clostridium acetobutylicum ATCC 824	ATCC 824	NT	NA	NA	0	0	0	0
SAMD00061119	GCF_000009685.1	Clostridium perfringens str. 13	13	NT	NA	NA	0	0	0	0
SAMD00060959	GCF_000010265.1	Clostridium kluyveri NBRC 12016	NBRC 12016	NT	NA	NA	0	0	0	0
SAMN02604008	GCF_000013285.1	Clostridium perfringens ATCC 13124	ATCC 13124	NT	NA	NA	0	0	0	0
SAMN02603294	GCF_000016505.1	Clostridium kluyveri DSM 555	DSM 555	NT	NA	NA	0	0	0	0
SAMN02598276	GCF_000016965.1	Clostridium beijerinckii NCIMB 8052	NCIMB 8052	NT	NA	NA	0	0	0	0
SAMN02603159	GCF_000143685.1	Clostridium ljungdahlii DSM 13528	DSM 13528	NT	NA	NA	0	0	0	0
SAMN00002614	GCF_000145275.1	Clostridium cellulovorans 743B	743B	NT	NA	NA	0	0	0	0
SAMN02469315	GCF_000163855.1	Clostridium carboxidivorans P7	P7	NT	NA	NA	0	0	0	0
SAMN02436294	GCF_000171135.1	Clostridium perfringens C str. JGS1495	JGS1495	NT	NA	NA	0	0	0	0
SAMN02436295	GCF_000171155.1	Clostridium perfringens B str. ATCC 3626	ATCC 3626	NT	NA	NA	0	0	0	0
SAMN02436167	GCF_000171175.1	Clostridium perfringens E str. JGS1987	JGS1987	NT	NA	NA	0	0	0	0
SAMN02436168	GCF_000171195.1	Clostridium perfringens CPE str. F4969	F4969	NT	NA	NA	0	0	0	0
SAMN02436239	GCF_000171215.1	Clostridium perfringens NCTC 8239	str. NCTC 8239	NT	NA	NA	0	0	0	0
SAMN02436277	GCF_000172455.1	Clostridium perfringens D str. JGS1721	JGS1721	NT	NA	NA	0	0	0	0
SAMN02441784	GCF_000175595.1	Clostridium carboxidivorans P7	P7	NT	NA	NA	0	0	0	0
SAMN00013959	GCF_000178835.2	Clostridium lentocellum DSM 5427	DSM 5427	NT	NA	NA	0	0	0	0
SAMN02603410	GCF_000191905.1	Clostridium acetobutylicum EA 2018	EA 2018	NT	NA	NA	0	0	0	0
SAMN02603396	GCF_000218855.1	Clostridium acetobutylicum DSM 1731	DSM 1731	NT	NA	NA	0	0	0	0
SAMN02463856	GCF_000243175.1	Clostridium perfringens WAL-14572	WAL-14572	NT	NA	NA	0	0	0	0
SAMD00036608	GCF_000246895.1	Clostridium arbusti SL206	SL206	NT	NA	NA	0	0	0	0
SAMN00199225	GCF_000255475.1	Clostridium perfringens F262	F262	NT	NA	NA	0	0	0	0
SAMN02470653	GCF_000280535.1	Clostridium beijerinckii G117	G117	NT	NA	NA	0	0	0	0
SAMEA2272503	GCF_000285575.1	Clostridium senegalense JC122	type strain: JC122	NT	NA	NA	0	0	0	0
SAMN02472167	GCF_000300195.1	Clostridium tunisiense TJ	TJ	NT	NA	NA	0	0	0	0
SAMN02436689	GCF_000320405.1	Clostridium celatum DSM 1785	DSM 1785	NT	NA	NA	0	0	0	0
SAMN02469956	GCF_000330945.1	Clostridium pasteurianum DSM 525 = ATCC 6013	DSM 525	NT	NA	NA	0	0	0	0
SAMN02471393	GCF_000332015.1	Clostridium tyrobutyricum UC7086	UC7086	NT	NA	NA	0	0	0	0
SAMN02469458	GCF_000334435.1	Clostridium saccharoperbutylacetonicum N1-4(HMT)	ATCC 27021	NT	NA	NA	0	0	0.18	0
SAMN02603265	GCF_000340885.1	Clostridium saccharoperbutylacetonicum N1-4(HMT)	N1-4(HMT)	NT	NA	NA	0	0	0.36	0
SAMN02470572	GCF_000359585.1	Clostridium tyrobutyricum DSM 2637 = ATCC 25755 = JCM 11008	ATCC 25755	NT	NA	NA	0	0	0	0
SAMN02596770	GCF_000371465.1	Clostridium colicanis 209318	209318	NT	NA	NA	0	0	0.07	0
SAMN02602952	GCF_000389635.1	Clostridium pasteurianum BC1	BC1	NT	NA	NA	0	0	0	0
SAMN02471386	GCF_000392375.2	Clostridium tyrobutyricum DSM 2637 = ATCC 25755 = JCM 11008	DSM 2637	NT	NA	NA	0	0	0	0
SAMN02469632	GCF_000401215.1	Clostridium sartagoforme AAU1	AAU1	NT	NA	NA	0.21	0	0	0
SAMN02470960	GCF_000409695.1	Clostridium diolis DSM 15410	DSM 15410	NT	NA	NA	0	0	0	0
SAMN02440830	GCF_000424025.1	Clostridium paraputrificum AGR2156	AGR2156	NT	NA	NA	0	0	0.13	0
SAMN02440669	GCF_000424205.1	Clostridium cadaveris AGR2141	AGR2141	NT	NA	NA	0	0	0	0
SAMN02470703	GCF_000427255.1	Clostridium autoethanogenum DSM 10061	DSM 10061	NT	NA	NA	0	0	0	0
SAMN02440870	GCF_000429805.1	Clostridium tyrobutyricum DSM 2637 = ATCC 25755 = JCM 11008	DSM 2637	NT	NA	NA	0	0	0	0
SAMN02471872	GCF_000469625.2	Clostridium intestinale URNW	URNW	NT	NA	NA	0	0	0	0
SAMN02603278	GCF_000473995.1	Clostridium saccharobutylicum DSM 13864	DSM 13864	NT	NA	NA	0	0	0.18	0
SAMN02358571	GCF_000484505.1	Clostridium autoethanogenum DSM 10061	DSM 10061	NT	NA	NA	0	0	0	0
SAMEA3138818	GCF_000499525.1	Clostridium dakarense	FF1	NT	NA	NA	0	0	0	0
SAMN02427303	GCF_000506785.2	Clostridium pasteurianum NRRL B-598	NRRL B-598	NT	NA	NA	0	0	0	0
SAMN02317206	GCF_000512415.1	Clostridium perfringens JJC	JJC	NT	NA	NA	0	0	0	0
SAMEA3138940	GCF_000577845.1	Clostridium tyrobutyricum DIVETGP	DIVETGP	NT	NA	NA	0	0	0	0
SAMEA3138942	GCF_000577895.1	Clostridium bornimense	M2/40	NT	NA	NA	0	0	0	0
SAMEA3138979	GCF_000612845.1	Candidatus Clostridium anorexicamassiliense AP5	AP5	NT	NA	NA	0	0	0	0
SAMN02952982	GCF_000619945.1	Clostridium lundense DSM 17049	DSM 17049	NT	NA	NA	0	0	0	0
SAMN02744012	GCF_000621745.1	Clostridium beijerinckii HUN142	HUN142	NT	NA	NA	0	0	0.14	0
SAMN02716634	GCF_000633595.2	Clostridium drakei	SL1	NT	NA	NA	0	0	0	0
SAMN02743370	GCF_000686705.1	Clostridium hydrogeniformans DSM 21757	DSM 21757	NT	NA	NA	0	0	0	0
SAMN02743371	GCF_000686725.1	Clostridium akagii DSM 12554	DSM 12554	NT	NA	NA	0	0	0	0
SAMN02841231	GCF_000703125.1	Clostridium algidicarnis	B3	NT	NA	NA	0	0	0	0
SAMN01821297	GCF_000724205.2	Clostridium pasteurianum DSM 525 = ATCC 6013	ATCC 6013	NT	NA	NA	0	0	0	0
SAMN02593758	GCF_000724225.2	Clostridium haemolyticum NCTC 9693	NCTC 9693	NT	NA	NA	0	0	0	0
SAMN02925393	GCF_000732635.1	Clostridium sulfidigenes	113A	NT	NA	NA	0	0	0	0
SAMN00103468	GCF_000760655.1	Clostridium orbiscindens 1_3_50AFAA	1_3_50AFAA	NT	NA	NA	0	0	0	0
SAMN03018575	GCF_000762305.1	Clostridium tetani	ATCC 19406	NT	NA	NA	0	0	0	0
SAMN03018574	GCF_000762315.1	Clostridium tetani ATCC 9441	ATCC 9441	NT	NA	NA	0	0	0	0
SAMN03018576	GCF_000762325.1	Clostridium tetani	ATCC 453	NT	NA	NA	0	0	0	0
SAMN03018573	GCF_000762335.1	Clostridium tetani	C2	NT	NA	NA	0	0	0	0
SAMN03120854	GCF_000767745.1	Clostridium beijerinckii ATCC 35702	SA-1	NT	NA	NA	0	0	0	0
SAMN02593757	GCF_000768575.1	Clostridium haemolyticum NCTC 8350	NCTC 8350	NT	NA	NA	0	0	0	0
SAMN03112708	GCF_000785855.1	Clostridium acetobutylicum	GXAS18-1	NT	NA	NA	0	0	0	0
SAMN03145081	GCF_000805755.1	Clostridium tetani	CN655	NT	NA	NA	0	0	0	0
SAMN03145366	GCF_000805775.1	Clostridium tetani	184.08	NT	NA	NA	0	0	0	0
SAMN02990137	GCF_000807175.1	Clostridium pasteurianum DSM 525 = ATCC 6013	ATCC 6013	NT	NA	NA	0	0	0	0
SAMN02990135	GCF_000807255.1	Clostridium pasteurianum DSM 525 = ATCC 6013	DSM 525	NT	NA	NA	0	0	0	0
SAMN03177790	GCF_000816585.1	Clostridium tyrobutyricum	FAM22552	NT	NA	NA	0	0	0	0
SAMN03177791	GCF_000816635.1	Clostridium tyrobutyricum	FAM22553	NT	NA	NA	0	0	0	0
SAMN03262537	GCF_000818755.1	Clostridium tetani	A	NT	NA	NA	0	0	0	0
SAMEA2769924	GCF_000820705.1	Clostridium polynesiense	MS1	NT	NA	NA	0	0	0	0
SAMN03024437	GCF_000833105.2	Clostridium beijerinckii	NCIMB 14988	NT	NA	NA	0	0	0	0
SAMN03333331	GCF_000949285.1	Clostridium aceticum	DSM 1496	NT	NA	NA	0	0	0	0
SAMEA3283140	GCF_000967115.2	Clostridium tetani 12124569	12124569	NT	NA	NA	0	0	0	0
SAMN02721231	GCF_000968375.1	Clostridium scatologenes	ATCC 25775	NT	NA	NA	0	0	0	0
SAMN03579569	GCF_000987095.1	Clostridium tetani ATCC 454	ATCC 454	NT	NA	NA	0	0	0	0
SAMN03740584	GCF_001038625.1	Clostridium carboxidivorans P7	P7	NT	NA	NA	0	0	0	0
SAMN03768360	GCF_001042715.1	Clostridium aceticum	DSM 1496	NT	NA	NA	0	0	0	0
SAMN03794733	GCF_001047375.1	Clostridium cylindrosporum DSM 605	DSM 605	NT	NA	NA	0	0	0	0
SAMN03197169	GCF_001052445.1	Clostridium perfringens	1207_CPER	NT	NA	NA	0	0	0	0
SAMN03964616	GCF_001263795.1	Clostridium homopropionicum DSM 5847	DSM 5847	NT	NA	NA	0	0	0	0
SAMN03140316	GCF_001304735.1	Clostridium perfringens	FORC_003	NT	NA	NA	0	0	0	0
SAMN04017578	GCF_001414595.1	Clostridium perfringens CP4	CP4	NT	NA	NA	0	0	0	0
SAMEA3610495	GCF_001458595.1	Clostridium neonatale	LCDC no.99-A-005	NT	NA	NA	0	0	0	0
SAMN03956958	GCF_001484725.1	Clostridium autoethanogenum DSM 10061	DSM 10061	NT	NA	NA	0	0	0	0
SAMD00043588	GCF_001485165.1	Clostridium ventriculi	14	NT	NA	NA	0	0	0	0
SAMD00043589	GCF_001485185.1	Clostridium ventriculi	17	NT	NA	NA	0	0	0	0
SAMEA3699157	GCF_001491075.1	Clostridium tyrobutyricum	IFP923	NT	NA	NA	0	0	0	0
SAMN03842618	GCF_001546355.1	Clostridium perfringens	MJR7757A	NT	NA	NA	0	0	0	0
SAMN03372134	GCF_001579765.1	Clostridium perfringens	JP55	NT	NA	NA	0	0	0	0
SAMN03377063	GCF_001579785.1	Clostridium perfringens	JP838	NT	NA	NA	0	0	0	0
SAMN04516095	GCF_001593985.1	Clostridium colicanis DSM 13634	DSM 13634	NT	NA	NA	0	0	0	0
SAMN03459583	GCF_001636835.1	Clostridium coskatii	PS02	NT	NA	NA	0	0	0	0
SAMN03459580	GCF_001636845.1	Clostridium ljungdahlii	ERI-2	NT	NA	NA	0	0	0	0
SAMN03459581	GCF_001636855.1	Clostridium ljungdahlii DSM 13528	PETC	NT	NA	NA	0	0	0	0
SAMN04415495	GCF_001642655.1	Clostridium tyrobutyricum	KCTC 5387	NT	NA	NA	0	0	0	0
SAMN02251455	GCF_001657435.1	Clostridium saccharobutylicum DSM 13864	DSM 13864	NT	NA	NA	0	0	0.13	0
SAMN02470906	GCF_000258865.1	Escherichia coli J53	J53	NT	rpoB	NA	0	0	0	0
*LS-BSR run with the BLAT alignment option

## Sheet: DataSetS2
	BSR_values*
Genome	T259_1133	T258_3337	CLH_2632	CLL_A2124
GCA_000152825.2_Parvularcula_bermudensis_HTCC2503_Complete_Genome	0	0	0	0
GCA_000015485.1_Desulfovibrio_vulgaris_DP4_Complete_Genome	0	0	0	0
GCA_000026225.1_Escherichia_fergusonii_ATCC_35469_NA_Complete_Genome	0	0	0	0
GCA_001705055.1_Salmonella_enterica_FORC_019_Complete_Genome	0	0	0	0
GCA_001482345.1_Klebsiella_pneumoniae_J1_Complete_Genome	0	0	0	0
GCA_000740295.1_Brucella_abortus_63_75_Complete_Genome	0	0	0	0
GCA_000816845.1_Rhizobium_gallicum_bv_R602_Complete_Genome	0	0	0	0
GCA_000313175.2_Leptospira_santarosai_serovar_Shermani_LT_821_NA_Complete_Genome	0	0	0	0
GCA_000801315.1_Hymenobacter_DG25B_Complete_Genome	0	0	0	0
GCA_000283575.1_Oscillibacter_valericigenes_Sjm18_20_Complete_Genome	0	0	0	0
GCA_000737515.1_Hymenobacter_APR13_Complete_Genome	0	0	0	0
GCA_000283695.1_Bacillus_velezensis_CAU_B946_Complete_Genome	0	0	0	0
GCA_000739435.1_Actinobacillus_suis_ATCC_33415_Complete_Genome	0	0	0	0
GCA_000725305.1_Escherichia_coli_KLY_Complete_Genome	0	0	0	0
GCA_001460635.1_Helicobacter_typhlonius_1_Complete_Genome	0	0	0	0
GCA_000210435.1_Peptoclostridium_difficile_M120_Complete_Genome	0	0	0	0
GCA_000271365.1_Pseudomonas_aeruginosa_DK2_Complete_Genome	0	0	0	0
GCA_001430825.1_Sediminicola_YIK13_Complete_Genome	0	0	0	0
GCA_001677215.1_Mycobacterium_abscessus_FLAC055_Complete_Genome	0	0	0	0
GCA_001506905.1_Campylobacter_jejuni_CJ677CC061_Complete_Genome	0	0	0	0
GCA_000300475.1_Bacillus_thuringiensis_MC28_Complete_Genome	0	0	0	0
GCA_001664005.1_Rhizobiales_bacterium_NRL2_Complete_Genome	0	0	0	0
GCA_000011465.1_Prochlorococcus_marinus_pastoris_CCMP1986_MED4_Complete_Genome	0	0	0	0
GCA_000010645.1_Candidatus_Azobacteroides_pseudotrichonymphae_genomovar_CFP2_NA_Complete_Genome	0	0	0	0
GCA_001042855.1_Xanthomonas_oryzae_pv_oryzicola_L8_Complete_Genome	0	0	0	0
GCA_000318865.1_Chlamydia_trachomatis_L1_224_Complete_Genome	0	0	0	0
GCA_000817045.1_Bifidobacterium_animalis_A6_Complete_Genome	0	0	0	0
GCA_001576595.1_Rhodobacter_sphaeroides_MBTLJ_8_Complete_Genome	0	0	0	0
GCA_000422145.1_Mannheimia_haemolytica_D153_Complete_Genome	0	0	0	0
GCA_000392455.3_Helicobacter_pylori_UM032_Complete_Genome	0	0	0	0
GCA_000782855.1_Streptococcus_agalactiae_CNCTC_10_84_Complete_Genome	0	0	0	0
GCA_000245535.1_Salmonella_enterica_serovar_Typhi_P_stx_12_Complete_Genome	0	0	0	0
GCA_001518875.1_Bacillus_cereus_FORC_013_Complete_Genome	0	0	0	0
GCA_000018805.1_Yersinia_pestis_Angola_Complete_Genome	0	0	0	0
GCA_000964565.1_Yersinia_ruckeri_Big_Creek_74_Complete_Genome	0	0	0	0
GCA_000022305.1_Acidovorax_ebreus_TPSY_Complete_Genome	0	0	0	0
GCA_000217675.1_Vibrio_anguillarum_775_Complete_Genome	0	0	0	0
GCA_000831165.1_Streptococcus_anginosus_SA1_Complete_Genome	0	0	0	0
GCA_000932055.1_Peptoclostridium_difficile_630_Complete_Genome	0	0	0	0
GCA_000164985.2_Paenibacillus_polymyxa_SC2_Complete_Genome	0	0	0	0
GCA_000512775.1_Bacillus_anthracis_A16R_Complete_Genome	0	0	0	0
GCA_000012725.1_Nitrobacter_winogradskyi_Nb_255_Complete_Genome	0	0	0	0
GCA_000764955.1_Burkholderia_cenocepacia_DWS_37E_2_Complete_Genome	0	0	0	0
GCA_000734975.2_Halomonas_KO116_Complete_Genome	0	0	0	0
GCA_000973725.1_Pontibacter_korlensis_X14_1T_Complete_Genome	0	0	0	0
GCA_000287275.1_Candidatus_Carsonella_ruddii_HC_isolate_Thao2000_Complete_Genome	0	0	0	0
GCA_001433955.1_Fusobacterium_nucleatum_polymorphum_ChDC_F306_Complete_Genome	0	0	0	0
GCA_000019125.1_Pseudomonas_putida_GB_1_Complete_Genome	0	0	0	0
GCA_000165905.1_Bifidobacterium_bifidum_PRL2010_Complete_Genome	0	0	0	0
GCA_000026745.1_Streptococcus_suis_BM407_Complete_Genome	0	0	0	0
GCA_000599705.1_Escherichia_coli_ST2747_Complete_Genome	0	0	0	0
GCA_001593785.1_Bacillus_amyloliquefaciens_UMAF6614_Complete_Genome	0	0	0	0
GCA_000496265.1_Pediococcus_pentosaceus_SL4_Complete_Genome	0	0	0	0
GCA_000010905.1_Acetobacter_pasteurianus_IFO_3283_26_Complete_Genome	0	0	0	0
GCA_001648215.1_Klebsiella_pneumoniae_AATZP_Complete_Genome	0	0	0	0
GCA_000161795.2_Synechococcus_WH_8109_Complete_Genome	0	0	0	0
GCA_000743995.1_Shigella_flexneri_Shi06HN006_Complete_Genome	0	0	0	0
GCA_000304515.1_Chlamydia_trachomatis_F_SW4_Complete_Genome	0	0	0	0
GCA_000829115.1_Helicobacter_pylori_26695_1CL_Complete_Genome	0	0	0	0
GCA_000236925.1_Staphylococcus_argenteus_MSHR1132_Complete_Genome	0	0	0	0
GCA_000974835.2_Burkholderia_cepacia_LO6_Complete_Genome	0	0	0	0
GCA_000281215.1_Pseudomonas_putida_DOT_T1E_Complete_Genome	0	0	0	0
GCA_000756525.1_Mycobacterium_tuberculosis_96075_Complete_Genome	0	0	0	0
GCA_001281145.1_Staphylococcus_aureus_SA564_Complete_Genome	0	0	0	0
GCA_001606115.1_Burkholderia_cenocepacia_842_Complete_Genome	0	0	0	0
GCA_001543265.1_Pseudomonas_fragi_P121_Complete_Genome	0	0	0	0
GCA_000963635.1_Mannheimia_haemolytica_89010807N_Complete_Genome	0	0	0	0
GCA_000011765.2_Streptococcus_pyogenes_MGAS5005_Complete_Genome	0	0	0	0
GCA_001698025.1_Neisseria_meningitidis_M22822_Complete_Genome	0	0	0	0
GCA_001636055.1_Pseudomonas_putida_PC2_Complete_Genome	0	0	0	0
GCA_001186335.1_Pseudomonas_trivialis_IHBB745_Complete_Genome	0	0	0	0
GCA_000013405.1_Syntrophus_aciditrophicus_SB_Complete_Genome	0	0	0	0
GCA_000196535.1_Mobiluncus_curtisii_ATCC_43063_Complete_Genome	0	0	0	0
GCA_000834275.1_Yersinia_pestis_Harbin35_Complete_Genome	0	0	0	0
GCA_000017725.1_Campylobacter_concisus_13826_Complete_Genome	0	0	0	0
GCA_000008445.1_Bacillus_anthracis_Ames_Ancestor_A2084_Complete_Genome	0	0	0	0
GCA_000438585.1_Listeria_monocytogenes_R2_502_Complete_Genome	0	0	0	0
GCA_000200735.1_Mycoplasma_haemofelis_Langford_1_Complete_Genome	0	0	0	0
GCA_001640765.1_Streptococcus_suis_DN13_Complete_Genome	0	0	0	0
GCA_000015125.1_Chlorobium_phaeobacteroides_DSM_266_Complete_Genome	0	0	0	0
GCA_000317125.1_Chroococcidiopsis_thermalis_PCC_7203_Complete_Genome	0	0	0	0
GCA_000691565.1_Pseudomonas_putida_DLL_E4_Complete_Genome	0	0	0	0
GCA_001693635.1_Escherichia_coli_O177_H21_Complete_Genome	0	0	0	0
GCA_001654515.1_Pseudomonas_koreensis_CRS05_R5_Complete_Genome	0	0	0	0
GCA_001506785.1_Campylobacter_jejuni_CJ677CC052_Complete_Genome	0	0	0	0
GCA_001516365.1_Pseudomonas_aeruginosa_M1608_Complete_Genome	0	0	0	0
GCA_000143165.1_Dehalogenimonas_lykanthroporepellens_BL_DC_9_Complete_Genome	0	0	0	0
GCA_000306805.1_Streptococcus_intermedius_JTH08_Complete_Genome	0	0	0	0
GCA_000172635.2_Alteromonas_macleodii_ATCC_27126_Complete_Genome	0	0	0	0
GCA_000092365.1_Arcanobacterium_haemolyticum_DSM_20595_Complete_Genome	0	0	0	0
GCA_000022625.1_Brucella_melitensis_ATCC_23457_Complete_Genome	0	0	0	0
GCA_001644705.1_Dickeya_solani_IPO_2222_Complete_Genome	0	0	0	0
GCA_000430405.1_Vibrio_parahaemolyticus_O1_Kuk_FDA_R31_Complete_Genome	0	0	0	0
GCA_000816985.1_Pseudomonas_aeruginosa_F22031_Complete_Genome	0	0	0	0
GCA_001647795.1_Haemophilus_ducreyi_VAN5_Complete_Genome	0	0	0	0
GCA_000025745.1_Escherichia_coli_IHE3034_Complete_Genome	0	0	0	0
GCA_000010085.1_Sodalis_glossinidius_morsitans_Complete_Genome	0	0	0	0
GCA_001543995.1_Acinetobacter_baumannii_YU_R612_Complete_Genome	0	0	0	0
GCA_000013945.1_Leptospira_borgpetersenii_serovar_Hardjo_bovis_L550_Complete_Genome	0	0	0	0
GCA_001652565.1_Shinella_HZN7_Complete_Genome	0	0	0	0
GCA_001267405.1_Moorella_thermoacetica_DSM_521_Complete_Genome	0	0	0	0
GCA_000831125.1_Streptococcus_agalactiae_GBS2_NM_Complete_Genome	0	0	0	0
GCA_001687405.1_Bordetella_pertussis_B202_Complete_Genome	0	0	0	0
GCA_000008165.1_Bacillus_anthracis_Sterne_Complete_Genome	0	0	0	0
GCA_001605115.1_Bordetella_pertussis_H559_Complete_Genome	0	0	0	0
GCA_000732965.1_Escherichia_coli_O157_H7_EDL933_Complete_Genome	0	0	0	0
GCA_000576125.1_Zymomonas_mobilis_NRRL_B_12526_Complete_Genome	0	0	0	0
GCA_000963495.1_Pseudomonas_fluorescens_PICF7_Complete_Genome	0	0	0	0
GCA_000953735.1_Moritella_viscosa_NA_Complete_Genome	0	0	0	0
GCA_000230275.1_Acidaminococcus_intestini_RyC_MR95_Complete_Genome	0	0	0	0
GCA_001276585.1_Escherichia_coli_RR1_Complete_Genome	0	0	0	0
GCA_000828055.2_Klebsiella_variicola_DSM_15968_Complete_Genome	0	0	0	0
GCA_000015285.1_Psychromonas_ingrahamii_37_Complete_Genome	0	0	0	0
GCA_001590695.1_Legionella_pneumophila_pascullei_D_7119_Complete_Genome	0	0	0	0
GCA_000183645.1_Pseudomonas_putida_BIRD_1_Complete_Genome	0	0	0	0
GCA_000168635.2_Listeria_monocytogenes_J0161_Complete_Genome	0	0	0	0
GCA_000445015.1_Corynebacterium_glutamicum_MB001_Complete_Genome	0	0	0	0
GCA_001465595.1_Pandoraea_apista_DSM_16535_Complete_Genome	0	0	0	0
GCA_001506965.1_Campylobacter_jejuni_CJ677CC047_Complete_Genome	0	0	0	0
GCA_000195315.1_Coriobacterium_glomerans_PW2_Complete_Genome	0	0	0	0
GCA_000513215.1_Serratia_marcescens_Db11_Complete_Genome	0	0	0	0
GCA_000299455.1_Escherichia_coli_O104_H4_2011C_3493_Complete_Genome	0	0	0	0
GCA_000293885.3_Pseudomonas_fluorescens_NCIMB_11764_Complete_Genome	0	0	0	0
GCA_000269985.1_Kitasatospora_setae_KM_6054_Complete_Genome	0	0	0	0
GCA_001685395.1_Paenibacillus_yonginensis_DCY84_Complete_Genome	0	0	0	0
GCA_000224745.1_Rhodothermus_marinus_SG0_5JP17_172_Complete_Genome	0	0	0	0
GCA_000019705.1_Borrelia_recurrentis_A1_Complete_Genome	0	0	0	0
GCA_000359525.1_Streptomyces_albus_J1074_Complete_Genome	0	0	0	0
GCA_000376625.1_Mycoplasma_putrefaciens_Mput9231_Complete_Genome	0	0	0	0
GCA_001267515.1_Ralstonia_solanacearum_YC45_Complete_Genome	0	0	0	0
GCA_000017765.1_Escherichia_coli_HS_Complete_Genome	0	0	0	0
GCA_001623625.1_Salmonella_enterica_serovar_Anatum_USDA_ARS_USMARC_1766_Complete_Genome	0	0	0	0
GCA_001022055.1_Enterobacter_cloacae_CAV1668_Complete_Genome	0	0	0	0
GCA_000834965.1_Francisella_tularensis_WY96_Complete_Genome	0	0	0	0
GCA_000406765.2_Klebsiella_pneumoniae_500_1420_Complete_Genome	0	0	0	0
GCA_001518795.1_Aerococcus_urinaeequi_USDA_ARS_USMARC_56713_Complete_Genome	0	0	0	0
GCA_000166655.2_Borrelia_burgdorferi_JD1_Complete_Genome	0	0	0	0
GCA_001708575.1_Yersinia_enterocolitica_YE165_Complete_Genome	0	0	0	0
GCA_000935025.1_Sphingomonas_hengshuiensis_WHSC_8_Complete_Genome	0	0	0	0
GCA_000014585.1_Synechococcus_CC9311_Complete_Genome	0	0	0	0
GCA_000012645.1_Prochlorococcus_marinus_MIT_9312_Complete_Genome	0	0	0	0
GCA_000014245.1_Chelativorans_BNC1_Complete_Genome	0	0	0	0
GCA_000014425.1_Lactobacillus_gasseri_ATCC_33323_JCM_1131_Complete_Genome	0	0	0	0
GCA_000767275.3_Fervidobacterium_islandicum_AW_1_Complete_Genome	0	0	0	0
GCA_000302515.1_Propionibacterium_acnes_C1_Complete_Genome	0	0	0	0
GCA_001281545.1_Proteus_mirabilis_CYPM1_Complete_Genome	0	0	0	0
GCA_001581895.1_Lactobacillus_plantarum_Zhang_LL_Complete_Genome	0	0	0	0
GCA_000024565.1_Streptobacillus_moniliformis_DSM_12112_Complete_Genome	0	0	0	0
GCA_001318245.1_Burkholderia_pseudomallei_Bp1651_Complete_Genome	0	0	0	0
GCA_000972245.3_Bacillus_endophyticus_Hbe603_Complete_Genome	0	0	0	0
GCA_000236475.1_Lactococcus_lactis_cremoris_A76_Complete_Genome	0	0	0	0
GCA_000404145.1_Corynebacterium_glutamicum_SCgG1_Complete_Genome	0	0	0	0
GCA_000759485.1_Campylobacter_fetus_04_554_Complete_Genome	0	0	0	0
GCA_000015325.1_Acidovorax_citrulli_AAC00_1_Complete_Genome	0	0	0	0
GCA_000471925.1_Ralstonia_pickettii_DTP0602_Complete_Genome	0	0	0	0
GCA_000185985.2_Candidatus_Blochmannia_vafer_BVAF_Complete_Genome	0	0	0	0
GCA_000262205.1_Francisella_noatunensis_orientalis_Toba_04_Complete_Genome	0	0	0	0
GCA_001692635.1_Salmonella_enterica_serovar_Heidelberg_SH13_004_Complete_Genome	0	0	0	0
GCA_000742895.1_Bacillus_anthracis_Vollum_Complete_Genome	0	0	0	0
GCA_000953695.1_Aliivibrio_wodanis_NA_Complete_Genome	0	0	0	0
GCA_000204135.1_Chlamydophila_pecorum_E58_Complete_Genome	0	0	0	0
GCA_000340825.1_Candidatus_Kinetoplastibacterium_crithidii_TCC036E_Complete_Genome	0	0	0	0
GCA_000280925.3_Myxococcus_hansupus_mixupus_Complete_Genome	0	0	0	0
GCA_001586105.1_Bacillus_amyloliquefaciens_S499_Complete_Genome	0	0	0	0
GCA_000286675.1_Mycoplasma_gallisepticum_VA94_7994_1_7P_Complete_Genome	0	0	0	0
GCA_000772185.1_Streptococcus_pyogenes_HKU360_Complete_Genome	0	0	0	0
GCA_001307685.1_Bordetella_pertussis_B3640_Complete_Genome	0	0	0	0
GCA_000010565.1_Pelotomaculum_thermopropionicum_SI_Complete_Genome	0	0	0	0
GCA_000188215.1_Acinetobacter_baumannii_1656_2_Complete_Genome	0	0	0	0
GCA_000499365.1_Dehalococcoides_mccartyi_GY50_Complete_Genome	0	0	0	0
GCA_000016285.1_Agrobacterium_vitis_S4_Complete_Genome	0	0	0	0
GCA_000441635.1_Chlamydia_trachomatis_RC_F_s_852_Complete_Genome	0	0	0	0
GCA_001605135.1_Bordetella_pertussis_H375_Complete_Genome	0	0	0	0
GCA_000204155.1_Verrucosispora_maris_AB_18_032_Complete_Genome	0	0	0	0
GCA_000016905.1_Thermosipho_melanesiensis_BI429_Complete_Genome	0	0	0	0
GCA_001029735.1_Berkelbacteria_bacterium_GW2011_GWE1_39_12_NA_Complete_Genome	0	0	0	0
GCA_000800255.1_Pseudomonas_parafulva_CRS01_1_Complete_Genome	0	0	0	0
GCA_000754375.1_Salmonella_enterica_serovar_Enteritidis_SEJ_Complete_Genome	0	0	0	0
GCA_001298525.1_Psychrobacter_urativorans_R10_10B_Complete_Genome	0	0	0	0
GCA_000015445.1_Bartonella_bacilliformis_KC583_ATCC_35685_Complete_Genome	0	0	0	0
GCA_000023465.1_Zunongwangia_profunda_SM_A87_SMA_87_Complete_Genome	0	0	0	0
GCA_000251085.2_Streptococcus_pneumoniae_ST556_Complete_Genome	0	0	0	0
GCA_000019045.1_Anoxybacillus_flavithermus_WK1_Complete_Genome	0	0	0	0
GCA_000295655.1_Riemerella_anatipestifer_RA_CH_1_Complete_Genome	0	0	0	0
GCA_000522545.2_Paraburkholderia_caribensis_MBA4_Complete_Genome	0	0	0	0
GCA_000597945.1_Yersinia_enterocolitica_LC20_Complete_Genome	0	0	0	0
GCA_001183825.1_Chlamydia_trachomatis_F_CS847_08_Complete_Genome	0	0	0	0
GCA_001697165.1_Neisseria_meningitidis_DE8555_Complete_Genome	0	0	0	0
GCA_000376545.2_Ruegeria_mobilis_F1926_Complete_Genome	0	0	0	0
GCA_000961375.1_Xanthomonas_citri_FB19_Complete_Genome	0	0	0	0
GCA_000145215.1_Caldicellulosiruptor_obsidiansis_OB47_Complete_Genome	0	0	0	0
GCA_001704215.1_Bordetella_holmesii_H903_Complete_Genome	0	0	0	0
GCA_000270065.1_Helicobacter_pylori_F57_Complete_Genome	0	0	0	0
GCA_001654455.1_Niabella_BS26_Complete_Genome	0	0	0	0
GCA_000807415.4_Enterobacter_cloacae_complex_35734_Complete_Genome	0	0	0	0
GCA_000466105.2_Campylobacter_jejuni_00_2426_Complete_Genome	0	0	0	0
GCA_000010625.1_Microcystis_aeruginosa_NIES_843_Complete_Genome	0	0	0	0
GCA_000832745.1_Bacillus_anthracis_RA3_Complete_Genome	0	0	0	0
GCA_001310225.1_Algibacter_alginolytica_HZ22_Complete_Genome	0	0	0	0
GCA_000834755.1_Yersinia_pestis_A1122_Complete_Genome	0	0	0	0
GCA_000623375.1_Salmonella_enterica_serovar_Enteritidis_EC20110356_Complete_Genome	0	0	0	0
GCA_000012345.1_Candidatus_Pelagibacter_ubique_HTCC1062_Complete_Genome	0	0	0	0
GCA_000027225.1_Xenorhabdus_bovienii_SS_2004_Complete_Genome	0	0	0	0
GCA_000754345.1_Providencia_stuartii_ATCC_33672_Complete_Genome	0	0	0	0
GCA_000236255.1_Brucella_suis_VBI22_Complete_Genome	0	0	0	0
GCA_000772225.1_Campylobacter_jejuni_F38011_Complete_Genome	0	0	0	0
GCA_001576255.1_Salmonella_enterica_serovar_Typhimurium_YU15_Complete_Genome	0	0	0	0
GCA_000284555.1_Pseudomonas_aeruginosa_NCGM2_S1_Complete_Genome	0	0	0	0
GCA_001022015.1_Enterobacter_cloacae_CAV1311_Complete_Genome	0	0	0	0
GCA_000092225.1_Tsukamurella_paurometabola_DSM_20162_Complete_Genome	0	0	0	0
GCA_001005905.1_Salinicoccus_halodurans_H3B36_Complete_Genome	0	0	0	0
GCA_000750395.2_Salmonella_enterica_serovar_Enteritidis_OLF_SE3_98983_4_Complete_Genome	0	0	0	0
GCA_000499805.2_Corynebacterium_ulcerans_FRC58_Complete_Genome	0	0	0	0
GCA_001698105.1_Neisseria_meningitidis_M22191_Complete_Genome	0	0	0	0
GCA_001618665.1_Bacillus_thuringiensis_Bc601_Complete_Genome	0	0	0	0
GCA_000007425.1_Streptococcus_pyogenes_MGAS315_Complete_Genome	0	0	0	0
GCA_000739395.1_Flavobacterium_psychrophilum_CSF259_93_Complete_Genome	0	0	0	0
GCA_001653935.1_Ralstonia_insidiosa_FC1138_Complete_Genome	0	0	0	0
GCA_001457475.1_Achromobacter_xylosoxidans_NCTC10807_Complete_Genome	0	0	0	0
GCA_001010505.1_Alcanivorax_NBRC_101098_Complete_Genome	0	0	0	0
GCA_000834375.1_Yersinia_pseudotuberculosis_YPIII_Complete_Genome	0	0	0	0
GCA_000195105.1_Pseudomonas_stutzeri_DSM_4166_Complete_Genome	0	0	0	0
GCA_000473245.1_Bacillus_infantis_NRRL_B_14911_Complete_Genome	0	0	0	0
GCA_000017905.1_Campylobacter_jejuni_81116_NCTC_11828_Complete_Genome	0	0	0	0
GCA_000017285.1_Marinomonas_MWYL1_Complete_Genome	0	0	0	0
GCA_001262055.1_Actinomyces_meyeri_W712_Complete_Genome	0	0	0	0
GCA_001697345.1_Neisseria_meningitidis_M22819_Complete_Genome	0	0	0	0
GCA_000832725.1_Bacillus_anthracis_BA1035_Complete_Genome	0	0	0	0
GCA_001679685.1_Pseudomonas_aeruginosa_PA121617_Complete_Genome	0	0	0	0
GCA_000024965.1_Xylanimonas_cellulosilytica_DSM_15894_Complete_Genome	0	0	0	0
GCA_000016745.1_Geobacter_uraniireducens_Rf4_Complete_Genome	0	0	0	0
GCA_001420935.1_Escherichia_coli_2012C_4227_Complete_Genome	0	0	0	0
GCA_000468955.1_Lactococcus_lactis_cremoris_KW2_Complete_Genome	0	0	0	0
GCA_000024005.1_Chitinophaga_pinensis_DSM_2588_Complete_Genome	0	0	0	0
GCA_001717565.1_Propionibacterium_oral_taxon_193_F0672_Complete_Genome	0	0	0	0
GCA_000235545.1_Salmonella_enterica_serovar_Gallinarum_pullorum_RKS5078_Complete_Genome	0	0	0	0
GCA_000685665.1_Helicobacter_pylori_BM013A_Complete_Genome	0	0	0	0
GCA_000981525.1_Lactococcus_piscium_MKFS47_Complete_Genome	0	0	0	0
GCA_001548135.1_Pseudomonas_aeruginosa_8380_Complete_Genome	0	0	0	0
GCA_000318925.1_Chlamydia_trachomatis_L2b_UCH_2_Complete_Genome	0	0	0	0
GCA_001294625.1_Arthrobacter_alpinus_R3_8_Complete_Genome	0	0	0	0
GCA_001686425.1_Bordetella_pertussis_VA_175_Complete_Genome	0	0	0	0
GCA_001698065.1_Neisseria_meningitidis_M08000_Complete_Genome	0	0	0	0
GCA_000006925.2_Shigella_flexneri_2a_301_Complete_Genome	0	0	0	0
GCA_000623355.1_Salmonella_enterica_serovar_Enteritidis_EC20110357_Complete_Genome	0	0	0	0
GCA_000005845.2_Escherichia_coli_K_12_MG1655_Complete_Genome	0	0	0	0
GCA_001717665.1_Staphylococcus_aureus_2148_N_Complete_Genome	0	0	0	0
GCA_001281085.1_Trueperella_pyogenes_2012CQ_ZSH_Complete_Genome	0	0	0	0
GCA_001272895.1_Mycoplasma_pneumoniae_M2592_Complete_Genome	0	0	0	0
GCA_001077535.1_Peptoclostridium_difficile_ATCC_9689_DSM_1296_DSM1296_Complete_Genome	0	0	0	0
GCA_001548255.1_Staphylococcus_schleiferi_TSCC54_Complete_Genome	0	0	0	0
GCA_000695935.1_Klebsiella_pneumoniae_KPNIH27_Complete_Genome	0	0	0	0
GCA_000772065.1_Vibrio_coralliilyticus_RE98_Complete_Genome	0	0	0	0
GCA_000636115.1_Streptococcus_agalactiae_138spar_Complete_Genome	0	0	0	0
GCA_001721125.1_Escherichia_coli_FORC_028_Complete_Genome	0	0	0	0
GCA_000233875.1_Escherichia_coli_clone_D_i2_Complete_Genome	0	0	0	0
GCA_000828635.1_Sulfuritalea_hydrogenivorans_sk43H_DSM22779_Complete_Genome	0	0	0	0
GCA_001484005.1_Lactobacillus_plantarum_LZ95_Complete_Genome	0	0	0	0
GCA_001277175.1_Cronobacter_universalis_NCTC_9529_Complete_Genome	0	0	0	0
GCA_001708595.1_Yersinia_enterocolitica_YE6_Complete_Genome	0	0	0	0
GCA_001011055.1_Edwardsiella_tarda_FL95_01_Complete_Genome	0	0	0	0
GCA_001584145.1_Collimonas_fungivorans_Ter6_Complete_Genome	0	0	0	0
GCA_000022865.1_Bacillus_anthracis_A0248_Complete_Genome	0	0	0	0
GCA_001715485.1_Brucella_melitensis_2008724259_Complete_Genome	0	0	0	0
GCA_000471025.2_Chlamydia_gallinacea_08_1274_3_Complete_Genome	0	0	0	0
GCA_001704955.1_Microcystis_aeruginosa_NIES_2481_Complete_Genome	0	0	0	0
GCA_001618465.2_Elizabethkingia_anophelis_CSID_3015183684_Complete_Genome	0	0	0	0
GCA_001682275.1_Corynebacterium_pseudotuberculosis_Cp13_Complete_Genome	0	0	0	0
GCA_001676825.1_Klebsiella_pneumoniae_TH1_Complete_Genome	0	0	0	0
GCA_000009765.2_Streptomyces_avermitilis_MA_4680_NBRC_14893_Complete_Genome	0	0	0	0
GCA_000963815.1_Acinetobacter_baumannii_AB5075_UW_Complete_Genome	0	0	0	0
GCA_001409175.1_Salmonella_enterica_serovar_Weltevreden_2511STDY5712385_Complete_Genome	0	0	0	0
GCA_001477575.1_Streptococcus_gallolyticus_ICDDRB_NRC_S1_Complete_Genome	0	0	0	0
GCA_000742975.1_Enterococcus_faecalis_ATCC_29212_Complete_Genome	0	0	0	0
GCA_000465235.1_Campylobacter_coli_CVM_N29710_Complete_Genome	0	0	0	0
GCA_000046845.1_Acinetobacter_ADP1_Complete_Genome	0	0	0	0
GCA_000355695.1_Clavibacter_michiganensis_nebraskensis_NCPPB_2581_type_Complete_Genome	0	0	0	0
GCA_000024385.1_Thermomonospora_curvata_DSM_43183_Complete_Genome	0	0	0	0
GCA_001663495.1_Corynebacterium_pseudotuberculosis_PA02_Complete_Genome	0	0	0	0
GCA_000258145.1_Escherichia_coli_W_Complete_Genome	0	0	0	0
GCA_001469565.1_Propionibacterium_acnes_PA_15_1_R1_Complete_Genome	0	0	0	0
GCA_000831405.1_Candidatus_Hodgkinia_cicadicola_TETUND1_Complete_Genome	0	0	0	0
GCA_000025645.1_Thermoanaerobacter_italicus_Ab9_Complete_Genome	0	0	0	0
GCA_001558395.1_Bordetella_pertussis_ATCC_BAA_1335D_5_Complete_Genome	0	0	0	0
GCA_000441615.1_Chlamydia_trachomatis_RC_L2_s_46_Complete_Genome	0	0	0	0
GCA_000740375.1_Brucella_abortus_bv_2_86_8_59_Complete_Genome	0	0	0	0
GCA_000499665.2_Rickettsia_monacensis_IrR_Munich_Complete_Genome	0	0	0	0
GCA_000008925.1_Lactobacillus_salivarius_UCC118_Complete_Genome	0	0	0	0
GCA_000025125.1_Candidatus_Atelocyanobacterium_thalassa_isolate_ALOHA_Complete_Genome	0	0	0	0
GCA_001447115.1_Salmonella_enterica_serovar_Anatum_GT_01_Complete_Genome	0	0	0	0
GCA_000225445.1_Buchnera_aphidicola_Ak_Acyrthosiphon_kondoi_Complete_Genome	0	0	0	0
GCA_000582535.1_Candidatus_Hepatoplasma_crinochetorum_Av_Complete_Genome	0	0	0	0
GCA_000698345.1_Brucella_suis_bv_2_Bs396CITA_Complete_Genome	0	0	0	0
GCA_000816345.1_Campylobacter_volucris_LMG_24379_Complete_Genome	0	0	0	0
GCA_000022725.1_Bartonella_grahamii_as4aup_Complete_Genome	0	0	0	0
GCA_001664085.1_Rhizobium_N1341_Complete_Genome	0	0	0	0
GCA_001516385.1_Pseudomonas_aeruginosa_M37351_Complete_Genome	0	0	0	0
GCA_000261345.2_Streptomyces_globisporus_C_1027_Complete_Genome	0	0	0	0
GCA_900074915.1_Pseudomonas_cerasi_Sour_cherry_Prunus_cerasus_symptomatic_leaf_Complete_Genome	0	0	0	0
GCA_001683535.1_Aeromonas_hydrophila_GYK1_Complete_Genome	0	0	0	0
GCA_001042545.1_Francisella_noatunensis_orientalis_FNO24_Complete_Genome	0	0	0	0
GCA_000757845.1_Prochlorococcus_MIT_0604_Complete_Genome	0	0	0	0
GCA_000503895.1_Hyphomicrobium_nitrativorans_NL23_Complete_Genome	0	0	0	0
GCA_001554055.1_Mycoplasma_mycoides_Ben1_Complete_Genome	0	0	0	0
GCA_000317435.1_Calothrix_PCC_6303_Complete_Genome	0	0	0	0
GCA_001675145.1_Escherichia_coli_ECONIH2_Complete_Genome	0	0	0	0
GCA_000834455.1_Yersinia_rohdei_YRA_Complete_Genome	0	0	0	0
GCA_000632985.1_Neorickettsia_helminthoeca_Oregon_Complete_Genome	0	0	0	0
GCA_000521685.1_Mannheimia_varigena_USDA_ARS_USMARC_1388_Complete_Genome	0	0	0	0
GCA_001636275.1_Pandoraea_pnomenusa_MCB032_Complete_Genome	0	0	0	0
GCA_000830865.1_Campylobacter_jejuni_NCTC_11168_GSv_rNRC_Complete_Genome	0	0	0	0
GCA_000419425.1_Acinetobacter_baumannii_BJAB0868_Complete_Genome	0	0	0	0
GCA_000706705.1_Bacillus_subtilis_OH_131_1_Complete_Genome	0	0	0	0
GCA_001590645.1_Legionella_pneumophila_pascullei_D_7158_Complete_Genome	0	0	0	0
GCA_001648175.1_Halotalea_alkalilenta_IHB_B_13600_Complete_Genome	0	0	0	0
GCA_000242255.3_Frateuria_aurantia_DSM_6220_Complete_Genome	0	0	0	0
GCA_000010385.1_Escherichia_coli_SE11_Complete_Genome	0	0	0	0
GCA_000018185.1_Streptococcus_suis_GZ1_Complete_Genome	0	0	0	0
GCA_001578125.1_Shigella_flexneri_1a_0228_Complete_Genome	0	0	0	0
GCA_000014265.1_Trichodesmium_erythraeum_IMS101_Complete_Genome	0	0	0	0
GCA_001513745.1_Burkholderia_Bp5365_MSMB43_Complete_Genome	0	0	0	0
GCA_000196575.1_Bifidobacterium_longum_infantis_157F_Complete_Genome	0	0	0	0
GCA_001605505.1_Bordetella_pertussis_I496_Complete_Genome	0	0	0	0
GCA_001280325.1_Escherichia_coli_SF_088_Complete_Genome	0	0	0	0
GCA_001636015.1_Moraxella_ovis_199_55_Complete_Genome	0	0	0	0
GCA_000215325.1_Ralstonia_solanacearum_Po82_Complete_Genome	0	0	0	0
GCA_000015985.1_Rhodobacter_sphaeroides_ATCC_17029_NA_Complete_Genome	0	0	0	0
GCA_000738475.1_Mycobacterium_tuberculosis_ZMC13_88_Complete_Genome	0	0	0	0
GCA_000231175.1_Leptospira_interrogans_serovar_Lai_IPAV_Complete_Genome	0	0	0	0
GCA_000023345.1_Variovorax_paradoxus_S110_Complete_Genome	0	0	0	0
GCA_000241875.1_Corynebacterium_diphtheriae_31A_Complete_Genome	0	0	0	0
GCA_001717955.1_Sphingomonas_panacis_DCY99_Complete_Genome	0	0	0	0
GCA_001042655.1_Gardnerella_vaginalis_ATCC_14018_JCM_11026_Complete_Genome	0	0	0	0
GCA_000024405.1_Sebaldella_termitidis_ATCC_33386_Complete_Genome	0	0	0	0
GCA_000192335.1_Helicobacter_pylori_2018_Complete_Genome	0	0	0	0
GCA_000306785.1_Modestobacter_marinus_BC501_Complete_Genome	0	0	0	0
GCA_000013585.1_Shigella_flexneri_5_8401_Complete_Genome	0	0	0	0
GCA_000336405.1_Enterococcus_faecium_NRRL_B_2354_Complete_Genome	0	0	0	0
GCA_001274595.1_Stenotrophomonas_maltophilia_ISMMS3_Complete_Genome	0	0	0	0
GCA_001586195.1_Solibacillus_silvestris_DSM_12223_Complete_Genome	0	0	0	0
GCA_000023905.1_Leptotrichia_buccalis_C_1013_b_DSM_1135_Complete_Genome	0	0	0	0
GCA_000961475.1_Xanthomonas_citri_AW15_Complete_Genome	0	0	0	0
GCA_000442435.1_Rhizobium_etli_bv_mimosae_Mim1_Complete_Genome	0	0	0	0
GCA_000018865.1_Chloroflexus_aurantiacus_J_10_fl_Complete_Genome	0	0	0	0
GCA_001697785.1_Neisseria_meningitidis_M25472_Complete_Genome	0	0	0	0
GCA_001579845.1_Rhodoplanes_Z2_YC6860_Complete_Genome	0	0	0	0
GCA_000749465.2_Amycolatopsis_lurida_NRRL_2430_Complete_Genome	0	0	0	0
GCA_001683065.1_Bacillus_anthracis_Parent2_Complete_Genome	0	0	0	0
GCA_001446255.1_Bifidobacterium_longum_NCIMB8809_Complete_Genome	0	0	0	0
GCA_001021875.1_Staphylococcus_aureus_M121_Complete_Genome	0	0	0	0
GCA_001697845.1_Neisseria_meningitidis_M22783_Complete_Genome	0	0	0	0
GCA_001543085.1_Streptococcus_salivarius_JF_Complete_Genome	0	0	0	0
GCA_000221205.1_Rickettsia_heilongjiangensis_054_Complete_Genome	0	0	0	0
GCA_000833215.1_Francisella_philomiragia_O_319_067_Complete_Genome	0	0	0	0
GCA_000568815.1_Sulfurospirillum_multivorans_DSM_12446_Complete_Genome	0	0	0	0
GCA_000214705.1_Desulfotomaculum_kuznetsovii_DSM_6115_Complete_Genome	0	0	0	0
GCA_000817955.1_Geobacter_pickeringii_G13_Complete_Genome	0	0	0	0
GCA_000157355.2_Enterococcus_casseliflavus_EC20_Complete_Genome	0	0	0	0
GCA_000389925.1_Mycobacterium_tuberculosis_CAS_NITR204_Complete_Genome	0	0	0	0
GCA_000265405.1_Belliella_baltica_DSM_15883_Complete_Genome	0	0	0	0
GCA_000018945.1_Thermotoga_neapolitana_DSM_4359_Complete_Genome	0	0	0	0
GCA_000347675.2_Sphingomonas_MM_1_Complete_Genome	0	0	0	0
GCA_001596135.1_Mucilaginibacter_PAMC_26640_Complete_Genome	0	0	0	0
GCA_000287355.1_secondary_endosymbiont_of_Heteropsylla_cubana_NA_Complete_Genome	0	0	0	0
GCA_000164905.1_Hydrogenobacter_thermophilus_TK_6_Complete_Genome	0	0	0	0
GCA_000214395.1_Delftia_Cs1_4_Complete_Genome	0	0	0	0
GCA_000465255.1_Haemophilus_influenzae_KR494_Complete_Genome	0	0	0	0
GCA_001189495.1_Eubacterium_sulci_ATCC_35585_Complete_Genome	0	0	0	0
GCA_000754305.1_Candidatus_Sulcia_muelleri_BGSS_Complete_Genome	0	0	0	0
GCA_000975245.1_Serratia_liquefaciens_HUMV_21_Complete_Genome	0	0	0	0
GCA_001655175.1_Streptococcus_agalactiae_S25_Complete_Genome	0	0	0	0
GCA_001558255.1_Grimontia_hollisae_ATCC_33564_Complete_Genome	0	0	0	0
GCA_000971665.1_Streptococcus_thermophilus_SMQ_301_Complete_Genome	0	0	0	0
GCA_001455325.1_Pseudoalteromonas_issachenkonii_KCTC_12958_Complete_Genome	0	0	0	0
GCA_001704975.1_Bacillus_pumilus_PDSLzg_1_Complete_Genome	0	0	0	0
GCA_000298555.2_Chlamydia_psittaci_NJ1_Complete_Genome	0	0	0	0
GCA_000258385.1_Corynebacterium_pseudotuberculosis_267_Complete_Genome	0	0	0	0
GCA_000204665.1_Staphylococcus_aureus_T0131_Complete_Genome	0	0	0	0
GCA_000623055.2_Salmonella_enterica_serovar_Enteritidis_EC20121175_Complete_Genome	0	0	0	0
GCA_000195515.1_Bacillus_amyloliquefaciens_TA208_Complete_Genome	0	0	0	0
GCA_001275345.1_Kocuria_palustris_MU14_1_Complete_Genome	0	0	0	0
GCA_001481655.1_Myroides_odoratimimus_PR63039_Complete_Genome	0	0	0	0
GCA_001687625.1_Planococcus_maritimus_DSM_17275_Complete_Genome	0	0	0	0
GCA_001610875.1_Pirellula_SH_Sr6A_Complete_Genome	0	0	0	0
GCA_000342265.1_beta_proteobacterium_CB_Complete_Genome	0	0	0	0
GCA_000012925.1_Geobacter_metallireducens_GS_15_Complete_Genome	0	0	0	0
GCA_000934525.1_Alteromonas_australica_DE170_Complete_Genome	0	0	0	0
GCA_000816265.1_Campylobacter_subantarcticus_LMG_24374_Complete_Genome	0	0	0	0
GCA_000494755.1_Actinoplanes_friuliensis_DSM_7358_Complete_Genome	0	0	0	0
GCA_000466065.2_Campylobacter_jejuni_00_2538_Complete_Genome	0	0	0	0
GCA_000058485.1_Frankia_alni_ACN14a_ACN14A_Complete_Genome	0	0	0	0
GCA_000050405.1_Ehrlichia_ruminantium_Gardel_Complete_Genome	0	0	0	0
GCA_000277245.1_Rickettsia_prowazekii_GvV257_Complete_Genome	0	0	0	0
GCA_001444425.1_Pseudohongiella_spirulinae_KCTC_32221_Complete_Genome	0	0	0	0
GCA_001611115.1_Pediococcus_damnosus_TMW_2_1534_Complete_Genome	0	0	0	0
GCA_000012505.1_Synechococcus_CC9902_Complete_Genome	0	0	0	0
GCA_000021125.1_Escherichia_coli_O157_H7_EC4115_Complete_Genome	0	0	0	0
GCA_000341665.1_Bacillus_thuringiensis_serovar_IS5056_Complete_Genome	0	0	0	0
GCA_000022945.1_Candidatus_Sulcia_muelleri_SMDSEM_Complete_Genome	0	0	0	0
GCA_000143225.1_Herbaspirillum_seropedicae_SmR1_Complete_Genome	0	0	0	0
GCA_000755985.1_Burkholderia_oklahomensis_EO147_Complete_Genome	0	0	0	0
GCA_000196695.1_Rhodococcus_equi_103S_Complete_Genome	0	0	0	0
GCA_001634285.1_Anoxybacillus_amylolyticus_DSM_15939_Complete_Genome	0	0	0	0
GCA_000755185.1_Corynebacterium_ATCC_6931_Complete_Genome	0	0	0	0
GCA_000182875.1_Streptococcus_thermophilus_ND03_Complete_Genome	0	0	0	0
GCA_000758405.1_Mycobacterium_abscessus_bolletii_MA_1948_Complete_Genome	0	0	0	0
GCA_000092745.1_Chlamydia_trachomatis_E_11023_Complete_Genome	0	0	0	0
GCA_001449085.1_Pseudomonas_brassicacearum_LBUM300_Complete_Genome	0	0	0	0
GCA_001558355.1_Salmonella_enterica_LT2_Complete_Genome	0	0	0	0
GCA_001412595.1_Massilia_WG5_Complete_Genome	0	0	0	0
GCA_000013465.1_Staphylococcus_aureus_USA300_FPR3757_Complete_Genome	0	0	0	0
GCA_001712815.1_Tetragenococcus_halophilus_MJ4_Complete_Genome	0	0	0	0
GCA_000186265.1_Cellulophaga_algicola_DSM_14237_Complete_Genome	0	0	0	0
GCA_000740155.1_Brucella_abortus_BER_Complete_Genome	0	0	0	0
GCA_000316665.1_Rivularia_PCC_7116_Complete_Genome	0	0	0	0
GCA_000227685.3_Thioalkalivibrio_paradoxus_ARh_1_Complete_Genome	0	0	0	0
GCA_000227465.1_Bacillus_subtilis_spizizenii_TU_B_10_Complete_Genome	0	0	0	0
GCA_001277975.1_Burkholderia_pseudomallei_982_Complete_Genome	0	0	0	0
GCA_000093065.1_Candidatus_Riesia_pediculicola_USDA_Complete_Genome	0	0	0	0
GCA_001188875.1_Staphylococcus_schleiferi_5909_02_Complete_Genome	0	0	0	0
GCA_000023045.1_Exiguobacterium_AT1b_Complete_Genome	0	0	0	0
GCA_000521765.1_Bibersteinia_trehalosi_USDA_ARS_USMARC_190_Complete_Genome	0	0	0	0
GCA_000439775.1_Anaplasma_phagocytophilum_JM_Complete_Genome	0	0	0	0
GCA_001542835.1_Pseudomonas_aeruginosa_F9670_Complete_Genome	0	0	0	0
GCA_000280315.2_Salmonella_enterica_serovar_Enteritidis_77_1427_Complete_Genome	0	0	0	0
GCA_000382945.1_Listeria_monocytogenes_N53_1_Complete_Genome	0	0	0	0
GCA_000219725.1_Treponema_caldarium_DSM_7334_Complete_Genome	0	0	0	0
GCA_000452385.2_Staphylococcus_aureus_Tager_104_Complete_Genome	0	0	0	0
GCA_000338695.1_Chlamydia_psittaci_Mat116_Complete_Genome	0	0	0	0
GCA_001713375.1_Hydrogenophaga_RAC07_Complete_Genome	0	0	0	0
GCA_001718995.1_Burkholderia_multivorans_MSMB1640WGS_Complete_Genome	0	0	0	0
GCA_000024525.1_Spirosoma_linguale_DSM_74_Complete_Genome	0	0	0	0
GCA_001718595.1_Burkholderia_thailandensis_MSMB59_Complete_Genome	0	0	0	0
GCA_000259155.3_Corynebacterium_pseudotuberculosis_31_Complete_Genome	0	0	0	0
GCA_001307195.1_Acinetobacter_equi_114_Complete_Genome	0	0	0	0
GCA_001182745.2_Nocardia_farcinica_NCTC11134_Complete_Genome	0	0	0	0
GCA_001045415.1_Vibrio_cholerae_TSY216_Complete_Genome	0	0	0	0
GCA_001713455.1_Bosea_RAC05_Complete_Genome	0	0	0	0
GCA_001714705.1_Propionibacterium_avidum_DPC_6544_Complete_Genome	0	0	0	0
GCA_001705385.1_Klebsiella_pneumoniae_blood_sample_2_Complete_Genome	0	0	0	0
GCA_000959145.1_Burkholderia_pseudomallei_406e_Complete_Genome	0	0	0	0
GCA_000967445.1_Streptococcus_agalactiae_2_22_Complete_Genome	0	0	0	0
GCA_000383005.1_Staphylococcus_aureus_ST228_Complete_Genome	0	0	0	0
GCA_000959205.1_Burkholderia_pseudomallei_MSHR491_Complete_Genome	0	0	0	0
GCA_001506225.1_Campylobacter_jejuni_CJ677CC534_Complete_Genome	0	0	0	0
GCA_001611865.1_Mycoplasma_bovis_HB0801_P115_Complete_Genome	0	0	0	0
GCA_000238975.1_Serratia_symbiotica_Cinara_cedri_Complete_Genome	0	0	0	0
GCA_001632845.1_Ectothiorhodospira_BSL_9_Complete_Genome	0	0	0	0
GCA_000277735.2_Mycobacterium_tuberculosis_H37Rv_Complete_Genome	0	0	0	0
GCA_000282715.1_Amycolatopsis_mediterranei_S699_Complete_Genome	0	0	0	0
GCA_000024045.1_Cyanothece_PCC_8802_Complete_Genome	0	0	0	0
GCA_000334515.1_Enterobacter_aerogenes_EA1509E_Complete_Genome	0	0	0	0
GCA_000612965.1_Bartonella_henselae_BM1374163_Complete_Genome	0	0	0	0
GCA_000521545.1_Buchnera_aphidicola_W106_Myzus_persicae_Complete_Genome	0	0	0	0
GCA_000245495.1_Staphylococcus_aureus_VC40_Complete_Genome	0	0	0	0
GCA_000021945.1_Chloroflexus_aggregans_DSM_9485_Complete_Genome	0	0	0	0
GCA_000510325.1_Pseudomonas_monteilii_SB3101_Complete_Genome	0	0	0	0
GCA_000213635.1_Salmonella_enterica_serovar_Typhimurium_UK_1_Complete_Genome	0	0	0	0
GCA_000021725.1_Nautilia_profundicola_AmH_Complete_Genome	0	0	0	0
GCA_001536925.1_Bacillus_velezensis_B25_Complete_Genome	0	0	0	0
GCA_000006725.1_Xylella_fastidiosa_9a5c_Complete_Genome	0	0	0	0
GCA_000092905.1_Kyrpidia_tusciae_DSM_2912_Complete_Genome	0	0	0	0
GCA_000287315.1_Candidatus_Carsonella_ruddii_PC_isolate_NHV_Complete_Genome	0	0	0	0
GCA_000439695.1_Burkholderia_pseudomallei_MSHR305_Complete_Genome	0	0	0	0
GCA_000714635.1_Klebsiella_pneumoniae_KP5_1_NA_Complete_Genome	0	0	0	0
GCA_001273795.1_Candidatus_Rickettsia_amblyommii_Ac37_Complete_Genome	0	0	0	0
GCA_000635915.2_Brevundimonas_naejangsanensis_B1_Complete_Genome	0	0	0	0
GCA_001558495.1_Vibrio_parahaemolyticus_ATCC_17802_Complete_Genome	0	0	0	0
GCA_000987835.1_Sulfurovum_lithotrophicum_ATCC_BAA_797_Complete_Genome	0	0	0	0
GCA_000021745.1_Methylocella_silvestris_BL2_Complete_Genome	0	0	0	0
GCA_001506585.1_Campylobacter_jejuni_CJ677CC032_Complete_Genome	0	0	0	0
GCA_000012405.1_Thermobifida_fusca_YX_Complete_Genome	0	0	0	0
GCA_000253395.1_Streptococcus_thermophilus_JIM_8232_Complete_Genome	0	0	0	0
GCA_001606235.1_Mycobacterium_abscessus_FLAC005_Complete_Genome	0	0	0	0
GCA_000277185.1_Rickettsia_prowazekii_Katsinyian_Complete_Genome	0	0	0	0
GCA_000498335.1_Helicobacter_pylori_BM012S_Complete_Genome	0	0	0	0
GCA_001190805.1_Streptococcus_agalactiae_HN016_Complete_Genome	0	0	0	0
GCA_000624395.2_Salmonella_enterica_serovar_Enteritidis_EC20120002_Complete_Genome	0	0	0	0
GCA_000284455.1_Synechocystis_PCC_6803_P_NA_Complete_Genome	0	0	0	0
GCA_000272755.3_Salmonella_enterica_serovar_Newport_CVM_21538_Complete_Genome	0	0	0	0
GCA_000157895.2_Mycobacterium_kansasii_ATCC_12478_Complete_Genome	0	0	0	0
GCA_000236405.1_Blattabacterium_Cryptocercus_punctulatus_Cpu_Complete_Genome	0	0	0	0
GCA_000833165.1_Francisella_tularensis_novicida_F6168_Complete_Genome	0	0	0	0
GCA_000192705.1_Lactococcus_lactis_CV56_Complete_Genome	0	0	0	0
GCA_000439295.2_Helicobacter_pylori_UM298_Complete_Genome	0	0	0	0
GCA_001578185.1_Bacillus_simplex_SH_B26_Complete_Genome	0	0	0	0
GCA_000270405.1_Chlamydia_psittaci_01DC11_Complete_Genome	0	0	0	0
GCA_001573125.1_Acinetobacter_baumannii_XH856_Complete_Genome	0	0	0	0
GCA_000277385.1_Helicobacter_pylori_Shi169_Complete_Genome	0	0	0	0
GCA_001507125.1_Campylobacter_jejuni_CJ677CC024_Complete_Genome	0	0	0	0
GCA_001635915.1_Bacillus_cereus_CMCC_P0021_Complete_Genome	0	0	0	0
GCA_001697665.1_Neisseria_meningitidis_M23413_Complete_Genome	0	0	0	0
GCA_000494915.1_Pseudomonas_VLB120_Complete_Genome	0	0	0	0
GCA_000215975.1_Thermodesulfobacterium_geofontis_OPF15_Complete_Genome	0	0	0	0
GCA_001587175.1_Streptococcus_A12_Complete_Genome	0	0	0	0
GCA_000969225.1_Staphylococcus_aureus_FCFHV36_Complete_Genome	0	0	0	0
GCA_000214825.1_Thioalkalimicrobium_cyclicum_ALM1_Complete_Genome	0	0	0	0
GCA_001644665.1_Fervidobacterium_pennivorans_DYC_Complete_Genome	0	0	0	0
GCA_001697525.1_Neisseria_meningitidis_M22772_Complete_Genome	0	0	0	0
GCA_001022135.1_Kluyvera_intermedia_CAV1151_Complete_Genome	0	0	0	0
GCA_000430425.1_Vibrio_parahaemolyticus_O1_K33_CDC_K4557_Complete_Genome	0	0	0	0
GCA_001683415.1_Vibrio_cholerae_2740_80_Complete_Genome	0	0	0	0
GCA_001191605.1_Bacillus_pumilus_GR_8_Complete_Genome	0	0	0	0
GCA_000950575.1_Arthrobacter_IHBB_11108_Complete_Genome	0	0	0	0
GCA_000485885.1_Staphylococcus_aureus_Z172_Complete_Genome	0	0	0	0
GCA_001482385.1_Pseudoalteromonas_rubra_SCSIO_6842_Complete_Genome	0	0	0	0
GCA_000212395.1_Thermodesulfobium_narugense_DSM_14796_Complete_Genome	0	0	0	0
GCA_001011095.1_Lactobacillus_salivarius_Ren_Complete_Genome	0	0	0	0
GCA_000013505.1_Streptococcus_pyogenes_MGAS10270_Complete_Genome	0	0	0	0
GCA_000317475.1_Oscillatoria_nigro_viridis_PCC_7112_Complete_Genome	0	0	0	0
GCA_000833315.1_Francisella_philomiragia_GA01_2801_Complete_Genome	0	0	0	0
GCA_001653435.1_Helicobacter_pylori_ausabrJ05_Complete_Genome	0	0	0	0
GCA_001692535.1_Salmonella_enterica_serovar_Heidelberg_SH13_006_Complete_Genome	0	0	0	0
GCA_001307175.1_Klebsiella_pneumoniae_KP617_Complete_Genome	0	0	0	0
GCA_000016205.1_Burkholderia_vietnamiensis_G4_Complete_Genome	0	0	0	0
GCA_001466505.1_Xanthomonas_oryzae_pv_AXO1947_Complete_Genome	0	0	0	0
GCA_000816205.1_Bifidobacterium_animalis_lactis_KLDS2_0603_Complete_Genome	0	0	0	0
GCA_001678925.1_Escherichia_coli_H1827_12_Complete_Genome	0	0	0	0
GCA_001548415.1_Staphylococcus_aureus_MI_Complete_Genome	0	0	0	0
GCA_001652505.1_Lelliottia_amnigena_ZB04_Complete_Genome	0	0	0	0
GCA_000981805.1_Citrobacter_amalonaticus_Y19_Complete_Genome	0	0	0	0
GCA_000754265.1_Candidatus_Baumannia_cicadellinicola_BGSS_Complete_Genome	0	0	0	0
GCA_000953035.1_Shigella_flexneri_NA_Complete_Genome	0	0	0	0
GCA_000742815.1_Salmonella_enterica_serovar_Choleraesuis_C500_Complete_Genome	0	0	0	0
GCA_001640985.1_Proteus_mirabilis_AOUC_001_Complete_Genome	0	0	0	0
GCA_000755765.1_Burkholderia_pseudomallei_BDP_Complete_Genome	0	0	0	0
GCA_001692515.1_Salmonella_enterica_serovar_Heidelberg_AMR588_04_00435_Complete_Genome	0	0	0	0
GCA_000020325.1_Sulfurihydrogenibium_YO3AOP1_Complete_Genome	0	0	0	0
GCA_000305785.2_Simiduia_agarivorans_SA1_DSM_21679_Complete_Genome	0	0	0	0
GCA_001697685.1_Neisseria_meningitidis_M22722_Complete_Genome	0	0	0	0
GCA_000441675.1_Chlamydia_trachomatis_RC_J_953_Complete_Genome	0	0	0	0
GCA_000183285.1_Buchnera_aphidicola_JF99_Acyrthosiphon_pisum_Complete_Genome	0	0	0	0
GCA_001077815.2_Erythrobacter_atlanticus_s21_N3_Complete_Genome	0	0	0	0
GCA_000015685.1_Prochlorococcus_marinus_NATL1A_Complete_Genome	0	0	0	0
GCA_000182745.1_Komagataeibacter_medellinensis_NBRC_3288_Complete_Genome	0	0	0	0
GCA_000016405.1_Rhodobacter_sphaeroides_ATCC_17025_Complete_Genome	0	0	0	0
GCA_000007925.1_Prochlorococcus_marinus_CCMP1375_SS120_Complete_Genome	0	0	0	0
GCA_000283775.1_Rickettsia_rickettsii_Colombia_Complete_Genome	0	0	0	0
GCA_001050135.1_Cyclobacterium_amurskyense_KCTC_12363_Complete_Genome	0	0	0	0
GCA_000015265.1_Nocardioides_JS614_Complete_Genome	0	0	0	0
GCA_000612075.2_Aeromonas_hydrophila_YL17_Complete_Genome	0	0	0	0
GCA_001605965.1_Pseudomonas_koreensis_D26_Complete_Genome	0	0	0	0
GCA_001445575.1_Arthrobacter_alpinus_ERGS4_06_Complete_Genome	0	0	0	0
GCA_000158275.2_Fusobacterium_nucleatum_animalis_7_1_Complete_Genome	0	0	0	0
GCA_001029675.1_Candidatus_Beckwithbacteria_bacterium_GW2011_GWC1_49_16_NA_Complete_Genome	0	0	0	0
GCA_000147355.1_Sulfurimonas_autotrophica_DSM_16294_Complete_Genome	0	0	0	0
GCA_001708485.1_Pseudomonas_fluorescens_L228_Complete_Genome	0	0	0	0
GCA_001281005.1_Citrobacter_freundii_P10159_Complete_Genome	0	0	0	0
GCA_000834945.1_Yersinia_pseudotuberculosis_PA3606_Pa3606_Complete_Genome	0	0	0	0
GCA_000959185.1_Burkholderia_pseudomallei_MSHR840_Complete_Genome	0	0	0	0
GCA_000298495.2_Chlamydia_psittaci_M56_Complete_Genome	0	0	0	0
GCA_000648735.2_Pseudomonas_syringae_pv_actinidiae_ICMP_18884_Complete_Genome	0	0	0	0
GCA_000195085.1_Candidatus_Pelagibacter_IMCC9063_Complete_Genome	0	0	0	0
GCA_000024265.1_Eggerthella_lenta_DSM_2243_Complete_Genome	0	0	0	0
GCA_001267195.1_Oblitimonas_alkaliphila_C6819_Complete_Genome	0	0	0	0
GCA_001611095.1_Klebsiella_pneumoniae_TGH10_Complete_Genome	0	0	0	0
GCA_001611385.1_Staphylococcus_aureus_ST20130943_Complete_Genome	0	0	0	0
GCA_000317955.1_Bordetella_bronchiseptica_MO149_Complete_Genome	0	0	0	0
GCA_001558795.1_Staphylococcus_aureus_FDAARGOS_159_Complete_Genome	0	0	0	0
GCA_000007085.1_Caldanaerobacter_subterraneus_tengcongensis_MB4_Complete_Genome	0	0	0	0
GCA_001656045.1_Staphylococcus_aureus_08_02119_Complete_Genome	0	0	0	0
GCA_000025225.2_Mageeibacillus_indolicus_UPII9_5_Complete_Genome	0	0	0	0
GCA_000313635.1_Mycoplasma_hyorhinis_SK76_Complete_Genome	0	0	0	0
GCA_001632865.1_Streptomyces_ambofaciens_DSM_40697_Complete_Genome	0	0	0	0
GCA_000186665.4_Acinetobacter_baumannii_D1279779_Complete_Genome	0	0	0	0
GCA_000246835.1_Streptococcus_infantarius_CJ18_Complete_Genome	0	0	0	0
GCA_000418515.1_Lactobacillus_casei_LOCK919_Complete_Genome	0	0	0	0
GCA_000632805.1_Dyella_jiangningensis_SBZ_3_12_Complete_Genome	0	0	0	0
GCA_000962775.1_Borrelia_afzelii_K78_Complete_Genome	0	0	0	0
GCA_000013645.1_Paraburkholderia_xenovorans_LB400_Complete_Genome	0	0	0	0
GCA_001687125.1_Aeromonas_hydrophila_AHNIH1_Complete_Genome	0	0	0	0
GCA_000007465.2_Streptococcus_mutans_UA159_Complete_Genome	0	0	0	0
GCA_000833125.1_Bacillus_anthracis_Canadian_bison_Complete_Genome	0	0	0	0
GCA_001455205.1_Nitrosomonas_ureae_Nm10_Complete_Genome	0	0	0	0
GCA_000347595.1_Bibersteinia_trehalosi_USDA_ARS_USMARC_192_Complete_Genome	0	0	0	0
GCA_000194745.1_Burkholderia_gladioli_BSR3_Complete_Genome	0	0	0	0
GCA_001465635.1_Staphylococcus_aureus_RIVM1295_Complete_Genome	0	0	0	0
GCA_000612505.1_Paenibacillus_sabinae_T27_Complete_Genome	0	0	0	0
GCA_000770455.1_Burkholderia_pseudomallei_B03_Complete_Genome	0	0	0	0
GCA_001430905.1_Candidatus_Peribacter_riflensis_RIFOXYD2_FULL_PER_ii_51_23_Complete_Genome	0	0	0	0
GCA_000696485.1_Halomonas_campaniensis_LS21_Complete_Genome	0	0	0	0
GCA_001021955.1_Streptococcus_pyogenes_5448_Complete_Genome	0	0	0	0
GCA_000934605.1_Pandoraea_vervacti_NS15_Complete_Genome	0	0	0	0
GCA_000253355.1_Mycobacterium_africanum_GM041182_Complete_Genome	0	0	0	0
GCA_001559035.1_Bartonella_bacilliformis_ATCC_35685D_5_Complete_Genome	0	0	0	0
GCA_001516105.1_Pseudomonas_aeruginosa_T63266_Complete_Genome	0	0	0	0
GCA_000699025.1_Brucella_suis_bv_2_Bs143CITA_Complete_Genome	0	0	0	0
GCA_000612485.1_Bordetella_holmesii_ATCC_51541_Complete_Genome	0	0	0	0
GCA_000281175.1_Caldilinea_aerophila_DSM_14535_NBRC_104270_Complete_Genome	0	0	0	0
GCA_001605725.1_Mycobacterium_immunogenum_CCUG_47286_Complete_Genome	0	0	0	0
GCA_000971565.1_Agrobacterium_tumefaciens_Ach5_Complete_Genome	0	0	0	0
GCA_000959605.1_Burkholderia_thailandensis_34_Complete_Genome	0	0	0	0
GCA_000770215.1_Mycobacterium_abscessus_4529_Complete_Genome	0	0	0	0
GCA_000695975.1_Leptospirillum_ferriphilum_YSK_Complete_Genome	0	0	0	0
GCA_000214195.1_Serratia_AS12_Complete_Genome	0	0	0	0
GCA_000974825.1_Escherichia_coli_K_12_ER3446_Complete_Genome	0	0	0	0
GCA_000758545.1_Paenibacillus_FSL_H7_0737_Complete_Genome	0	0	0	0
GCA_001648135.1_Bacillus_IHB_B_7164_Complete_Genome	0	0	0	0
GCA_000800395.1_Deinococcus_swuensis_DY59_Complete_Genome	0	0	0	0
GCA_000014045.1_Roseobacter_denitrificans_OCh_114_Complete_Genome	0	0	0	0
GCA_000283955.1_Rickettsia_rickettsii_Brazil_Complete_Genome	0	0	0	0
GCA_001652485.1_Ochrobactrum_pseudogrignonense_K8_Complete_Genome	0	0	0	0
GCA_001686905.1_Campylobacter_jejuni_RM1285_Complete_Genome	0	0	0	0
GCA_000307105.1_Desulfobacula_toluolica_Tol2_Complete_Genome	0	0	0	0
GCA_001481725.1_Eubacterium_limosum_SA11_Complete_Genome	0	0	0	0
GCA_001683435.1_Escherichia_coli_K_15KW01_Complete_Genome	0	0	0	0
GCA_001454985.1_Arthrobacter_YC_RL1_Complete_Genome	0	0	0	0
GCA_000648515.1_Citrobacter_freundii_CFNIH1_Complete_Genome	0	0	0	0
GCA_000304495.1_Chlamydia_trachomatis_E_SW3_Complete_Genome	0	0	0	0
GCA_000023445.1_Desulfovibrio_salexigens_DSM_2638_Complete_Genome	0	0	0	0
GCA_000299955.1_Alteromonas_macleodii_English_Channel_673_Complete_Genome	0	0	0	0
GCA_000013625.1_Janthinobacterium_Marseille_Complete_Genome	0	0	0	0
GCA_000022845.1_Yersinia_pestis_Z176003_Complete_Genome	0	0	0	0
GCA_000299435.1_Exiguobacterium_antarcticum_B7_Eab7_Complete_Genome	0	0	0	0
GCA_000623335.1_Salmonella_enterica_serovar_Enteritidis_EC20110358_Complete_Genome	0	0	0	0
GCA_000775375.1_Klebsiella_pneumoniae_KPNIH33_Complete_Genome	0	0	0	0
GCA_001444405.1_Pseudoalteromonas_phenolica_KCTC_12086_Complete_Genome	0	0	0	0
GCA_900016155.1_Propionibacterium_freudenreichii_shermanii_PFREUDJS1_Complete_Genome	0	0	0	0
GCA_001011155.1_Hoeflea_IMCC20628_Complete_Genome	0	0	0	0
GCA_000020485.1_Halothermothrix_orenii_H_168_DSM_9562_Complete_Genome	0	0	0	0
GCA_000146975.1_Streptococcus_pneumoniae_AP200_Complete_Genome	0	0	0	0
GCA_001307725.1_Bordetella_pertussis_B3913_Complete_Genome	0	0	0	0
GCA_000444425.1_Proteus_mirabilis_BB2000_Complete_Genome	0	0	0	0
GCA_000175935.2_Pantoea_At_9b_Complete_Genome	0	0	0	0
GCA_000253315.1_Streptococcus_salivarius_JIM8777_Complete_Genome	0	0	0	0
GCA_001584205.1_Collimonas_arenae_Ter282_Complete_Genome	0	0	0	0
GCA_000210315.1_Staphylococcus_aureus_ED133_Complete_Genome	0	0	0	0
GCA_001683215.1_Bacillus_anthracis_PR07_Complete_Genome	0	0	0	0
GCA_001618865.1_Acidobacteria_bacterium_DSM_100886_HEG_6_39_Complete_Genome	0	0	0	0
GCA_000756005.1_Burkholderia_multivorans_DDS_15A_1_Complete_Genome	0	0	0	0
GCA_000015745.1_Geobacillus_thermodenitrificans_NG80_2_Complete_Genome	0	0	0	0
GCA_000967305.2_Alcaligenes_faecalis_ZD02_Complete_Genome	0	0	0	0
GCA_001697205.1_Neisseria_meningitidis_WUE2121_Complete_Genome	0	0	0	0
GCA_000091645.1_Streptococcus_mutans_NN2025_Complete_Genome	0	0	0	0
GCA_000143725.1_Brachyspira_pilosicoli_95_1000_Complete_Genome	0	0	0	0
GCA_000967285.1_Mycobacterium_bovis_BCG_Moreau_RDJ_Complete_Genome	0	0	0	0
GCA_001432245.1_Staphylococcus_equorum_KS1039_Complete_Genome	0	0	0	0
GCA_000009785.1_Geobacillus_kaustophilus_HTA426_Complete_Genome	0	0	0	0
GCA_000019505.1_Burkholderia_cenocepacia_MC0_3_Complete_Genome	0	0	0	0
GCA_000011805.1_Vibrio_fischeri_ES114_Complete_Genome	0	0	0	0
GCA_001597265.1_Bacillus_subtilis_globigii_ATCC_49760_Complete_Genome	0	0	0	0
GCA_001623705.1_Salmonella_enterica_serovar_Typhimurium_USDA_ARS_USMARC_1880_Complete_Genome	0	0	0	0
GCA_000269925.1_Lactococcus_garvieae_ATCC_49156_Complete_Genome	0	0	0	0
GCA_001586165.1_Obesumbacterium_proteus_DSM_2777_Complete_Genome	0	0	0	0
GCA_000327065.1_Pseudomonas_stutzeri_RCH2_Complete_Genome	0	0	0	0
GCA_000092245.1_Arcobacter_nitrofigilis_DSM_7299_Complete_Genome	0	0	0	0
GCA_000018925.1_Francisella_tularensis_mediasiatica_FSC147_GIEM_543_Complete_Genome	0	0	0	0
GCA_000143865.1_Mycoplasma_mycoides_SC_Gladysdale_Complete_Genome	0	0	0	0
GCA_001296185.1_Fusobacterium_nucleatum_KCOM_1250_Complete_Genome	0	0	0	0
GCA_000007945.1_Haemophilus_ducreyi_35000HP_Complete_Genome	0	0	0	0
GCA_001610955.1_Geobacillus_thermoleovorans_KCTC_3570_Complete_Genome	0	0	0	0
GCA_001274835.1_Bacteroides_dorei_HS2_L_2_B_045b_Complete_Genome	0	0	0	0
GCA_000775975.1_Bacillus_weihenstephanensis_WSBC_10204_Complete_Genome	0	0	0	0
GCA_000974425.1_Spirosoma_radiotolerans_DG5A_Complete_Genome	0	0	0	0
GCA_000231215.1_Propionibacterium_acnes_ATCC_11828_Complete_Genome	0	0	0	0
GCA_001594205.1_Staphylococcus_aureus_MCRF184_Complete_Genome	0	0	0	0
GCA_000831485.1_Streptococcus_iniae_YSFST01_82_Complete_Genome	0	0	0	0
GCA_001611365.1_Staphylococcus_aureus_ST20130942_Complete_Genome	0	0	0	0
GCA_001455345.1_Bacillus_thuringiensis_CTC_Complete_Genome	0	0	0	0
GCA_001460855.1_Actinobacillus_pleuropneumoniae_serovar_8_MIDG2331_Complete_Genome	0	0	0	0
GCA_000265095.1_Bifidobacterium_bifidum_BGN4_Complete_Genome	0	0	0	0
GCA_001188655.1_Listeria_monocytogenes_LM850658_Complete_Genome	0	0	0	0
GCA_000213155.1_Propionibacterium_acnes_266_Complete_Genome	0	0	0	0
GCA_000212675.2_Desulfovibrio_africanus_Walvis_Bay_Complete_Genome	0	0	0	0
GCA_000626215.1_Salmonella_enterica_serovar_Enteritidis_EC20100101_Complete_Genome	0	0	0	0
GCA_001554115.1_Mycoplasma_mycoides_Ben326_Complete_Genome	0	0	0	0
GCA_000007685.1_Leptospira_interrogans_serovar_Copenhageni_Fiocruz_L1_130_Complete_Genome	0	0	0	0
GCA_000056065.1_Lactobacillus_delbrueckii_bulgaricus_ATCC_11842_JCM_1002_Complete_Genome	0	0	0	0
GCA_000756505.1_Ornithobacterium_rhinotracheale_ORT_UMN_88_Complete_Genome	0	0	0	0
GCA_000022045.1_Cyanothece_PCC_7425_Complete_Genome	0	0	0	0
GCA_000219105.1_Myxococcus_fulvus_HW_1_Complete_Genome	0	0	0	0
GCA_000599985.1_Gilliamella_apicola_wkB1_Complete_Genome	0	0	0	0
GCA_000270165.1_Streptococcus_pasteurianus_ATCC_43144_Complete_Genome	0	0	0	0
GCA_000756435.3_Piscirickettsia_salmonis_PM15972A1_Complete_Genome	0	0	0	0
GCA_000328405.1_Vibrio_parahaemolyticus_BB22OP_Complete_Genome	0	0	0	0
GCA_000317555.1_Gloeocapsa_PCC_7428_Complete_Genome	0	0	0	0
GCA_000176835.2_Serratia_plymuthica_4Rx13_Complete_Genome	0	0	0	0
GCA_001007065.1_Chlamydia_pneumoniae_CWL011_Complete_Genome	0	0	0	0
GCA_000184345.2_Spirochaeta_thermophila_DSM_6578_Complete_Genome	0	0	0	0
GCA_000092705.1_Chlamydia_trachomatis_G_11222_Complete_Genome	0	0	0	0
GCA_001186445.1_Corynebacterium_pseudotuberculosis_E19_Complete_Genome	0	0	0	0
GCA_001663395.1_Staphylococcus_AntiMn_1_Complete_Genome	0	0	0	0
GCA_000011405.1_Francisella_tularensis_holarctica_OSU18_Complete_Genome	0	0	0	0
GCA_000154605.2_Mycobacterium_tuberculosis_KZN_605_Complete_Genome	0	0	0	0
GCA_001026925.1_Streptococcus_agalactiae_SS1_Complete_Genome	0	0	0	0
GCA_000815065.1_Mycoplasma_flocculare_ATCC_27399_Ms42_Complete_Genome	0	0	0	0
GCA_001606315.1_Mycobacterium_abscessus_FLAC029_Complete_Genome	0	0	0	0
GCA_001647855.1_Haemophilus_ducreyi_GHA3_Complete_Genome	0	0	0	0
GCA_000953715.1_Defluviitoga_tunisiensis_L3_Complete_Genome	0	0	0	0
GCA_000017105.1_Coxiella_burnetii_Dugway_5J108_111_Complete_Genome	0	0	0	0
GCA_000513675.1_Listeria_monocytogenes_serotype_1_2a_10_1047_Complete_Genome	0	0	0	0
GCA_001714745.1_Lactobacillus_johnsonii_BS15_Complete_Genome	0	0	0	0
GCA_001521895.1_Klebsiella_pneumoniae_NUHL24835_Complete_Genome	0	0	0	0
GCA_000022585.1_Vibrio_cholerae_MJ_1236_Complete_Genome	0	0	0	0
GCA_900090215.1_secondary_endosymbiont_of_Trabutina_mannipara_TRABTM_Complete_Genome	0	0	0	0
GCA_000828655.1_Thermotoga_caldifontis_AZM44c09_Complete_Genome	0	0	0	0
GCA_000320385.2_Sinorhizobium_meliloti_GR4_Complete_Genome	0	0	0	0
GCA_000284315.1_Leptospirillum_ferrooxidans_C2_3_Complete_Genome	0	0	0	0
GCA_000706665.1_Mycobacterium_tuberculosis_KIT87190_Complete_Genome	0	0	0	0
GCA_000270265.1_Synechocystis_PCC_6803_GT_S_Complete_Genome	0	0	0	0
GCA_000493535.2_Salmonella_enterica_serovar_Typhimurium_DT2_Complete_Genome	0	0	0	0
GCA_000400855.1_Mycoplasma_hyopneumoniae_168_L_Complete_Genome	0	0	0	0
GCA_001545055.1_Mycobacterium_tuberculosis_26105_Complete_Genome	0	0	0	0
GCA_000283995.1_Rickettsia_philipii_364D_Complete_Genome	0	0	0	0
GCA_000213955.1_Gardnerella_vaginalis_HMP9231_Complete_Genome	0	0	0	0
GCA_000246855.1_Niastella_koreensis_GR20_10_Complete_Genome	0	0	0	0
GCA_000953455.1_Pseudomonas_pseudoalcaligenes_NA_Complete_Genome	0	0	0	0
GCA_000169195.2_Bacillus_coagulans_36D1_Complete_Genome	0	0	0	0
GCA_000834845.1_Yersinia_pestis_Angola_Complete_Genome	0	0	0	0
GCA_000284255.1_Rubrivivax_gelatinosus_IL144_Complete_Genome	0	0	0	0
GCA_000329365.2_Salmonella_enterica_serovar_Enteritidis_CDC_2010K_0968_Complete_Genome	0	0	0	0
GCA_001697325.1_Neisseria_meningitidis_M12752_Complete_Genome	0	0	0	0
GCA_001506745.1_Campylobacter_jejuni_CJ677CC039_Complete_Genome	0	0	0	0
GCA_001457535.1_Acinetobacter_baumannii_CIP70_10_Complete_Genome	0	0	0	0
GCA_000024105.1_Anaerococcus_prevotii_DSM_20548_Complete_Genome	0	0	0	0
GCA_000020445.1_Rhodopseudomonas_palustris_TIE_1_Complete_Genome	0	0	0	0
GCA_000832985.1_Bacillus_megaterium_NBRC_15308_ATCC_14581_Complete_Genome	0	0	0	0
GCA_001506845.1_Campylobacter_jejuni_CJ677CC523_Complete_Genome	0	0	0	0
GCA_000524595.1_Pseudomonas_aeruginosa_YL84_Complete_Genome	0	0	0	0
GCA_001506545.1_Campylobacter_jejuni_CJ677CC062_Complete_Genome	0	0	0	0
GCA_001293085.1_Pseudomonas_aeruginosa_PA1RG_Complete_Genome	0	0	0	0
GCA_000470765.1_Chlamydia_pecorum_PV3056_3_Complete_Genome	0	0	0	0
GCA_000750295.1_Salmonella_enterica_serovar_Enteritidis_OLF_SE9_10012_Complete_Genome	0	0	0	0
GCA_000740215.1_Brucella_abortus_bv_6_870_Complete_Genome	0	0	0	0
GCA_000597885.1_Flammeovirgaceae_bacterium_311_Complete_Genome	0	0	0	0
GCA_001664225.1_Rhizobium_phaseoli_R723_Complete_Genome	0	0	0	0
GCA_000626235.1_Salmonella_enterica_serovar_Enteritidis_EC20110221_Complete_Genome	0	0	0	0
GCA_000761175.1_Acinetobacter_baumannii_AbH12O_A2_Complete_Genome	0	0	0	0
GCA_000020985.1_Thermodesulfovibrio_yellowstonii_DSM_11347_Complete_Genome	0	0	0	0
GCA_000427075.1_Streptococcus_agalactiae_ILRI005_Complete_Genome	0	0	0	0
GCA_001183785.1_Bacillus_thuringiensis_serovar_indiana_HD521_Complete_Genome	0	0	0	0
GCA_000284575.1_Streptococcus_mutans_LJ23_Complete_Genome	0	0	0	0
GCA_000191445.1_Neisseria_meningitidis_H44_76_Complete_Genome	0	0	0	0
GCA_001721785.1_Pseudomonas_aeruginosa_PA_D9_Complete_Genome	0	0	0	0
GCA_001542775.1_Microterricola_viridarii_ERGS5_02_Complete_Genome	0	0	0	0
GCA_000505705.1_Salmonella_enterica_serovar_Heidelberg_CFSAN002064_Complete_Genome	0	0	0	0
GCA_001506445.1_Campylobacter_jejuni_CJ677CC092_Complete_Genome	0	0	0	0
GCA_000953655.1_Legionella_hackeliae_NA_Complete_Genome	0	0	0	0
GCA_001714725.1_Acidovorax_RAC01_Complete_Genome	0	0	0	0
GCA_001620305.1_Rhodococcus_fascians_D188_Complete_Genome	0	0	0	0
GCA_000512395.1_Pasteurella_multocida_HB03_Complete_Genome	0	0	0	0
GCA_000959725.1_Burkholderia_gladioli_ATCC_10248_Complete_Genome	0	0	0	0
GCA_001558975.1_Microbacterium_PAMC_28756_HSR44_Complete_Genome	0	0	0	0
GCA_001605055.1_Bordetella_pertussis_H378_Complete_Genome	0	0	0	0
GCA_000010365.1_Candidatus_Carsonella_ruddii_PV_Complete_Genome	0	0	0	0
GCA_000832865.1_Bacillus_cereus_03BB108_Complete_Genome	0	0	0	0
GCA_001634265.1_Anoxybacillus_B2M1_b2m1_Complete_Genome	0	0	0	0
GCA_000418475.1_Lactobacillus_rhamnosus_LOCK900_Complete_Genome	0	0	0	0
GCA_000193395.1_Prevotella_denticola_F0289_Complete_Genome	0	0	0	0
GCA_001596115.1_Shigella_PAMC_28760_Complete_Genome	0	0	0	0
GCA_000335875.2_Salmonella_enterica_serovar_Enteritidis_18569_Complete_Genome	0	0	0	0
GCA_000462975.1_Vibrio_anguillarum_M3_Complete_Genome	0	0	0	0
GCA_000147035.1_Candidatus_Sulcia_muelleri_CARI_Complete_Genome	0	0	0	0
GCA_000233755.1_Lactobacillus_rhamnosus_ATCC_8530_Complete_Genome	0	0	0	0
GCA_000340905.1_Candidatus_Kinetoplastibacterium_galatii_TCC219_Complete_Genome	0	0	0	0
GCA_001620245.1_Enterobacter_cloacae_colR_S_Complete_Genome	0	0	0	0
GCA_001644625.1_Listeria_monocytogenes_FW040025_Complete_Genome	0	0	0	0
GCA_001286525.1_Bacteroides_fragilis_BE1_Complete_Genome	0	0	0	0
GCA_000263195.1_Emticicia_oligotrophica_DSM_17448_Complete_Genome	0	0	0	0
GCA_001697385.1_Neisseria_meningitidis_M09293_Complete_Genome	0	0	0	0
GCA_001655495.1_Chlamydia_trachomatis_E_32931_Complete_Genome	0	0	0	0
GCA_000015525.1_Campylobacter_jejuni_81_176_Complete_Genome	0	0	0	0
GCA_900011245.1_Bradyrhizobium_BF49_genome1_Complete_Genome	0	0	0	0
GCA_001718295.1_Burkholderia_thailandensis_2003015869_Complete_Genome	0	0	0	0
GCA_001664365.1_Rhizobium_phaseoli_N671_Complete_Genome	0	0	0	0
GCA_000626195.1_Salmonella_enterica_serovar_Enteritidis_EC20120008_Complete_Genome	0	0	0	0
GCA_000007645.1_Staphylococcus_epidermidis_ATCC_12228_Complete_Genome	0	0	0	0
GCA_000020225.1_Akkermansia_muciniphila_ATCC_BAA_835_Complete_Genome	0	0	0	0
GCA_000243135.3_Desulfitobacterium_dichloroeliminans_LMG_P_21439_Complete_Genome	0	0	0	0
GCA_001278015.1_Lactobacillus_plantarum_5_2_Complete_Genome	0	0	0	0
GCA_000200595.1_Helicobacter_felis_ATCC_49179_Complete_Genome	0	0	0	0
GCA_001399655.1_Acinetobacter_baumannii_D36_Complete_Genome	0	0	0	0
GCA_000479335.1_Streptococcus_I_G2_Complete_Genome	0	0	0	0
GCA_000504105.1_Pseudothermotoga_hypogea_DSM_11164_NBRC_106472_Complete_Genome	0	0	0	0
GCA_001548275.1_Caldimicrobium_thiodismutans_TF1_Complete_Genome	0	0	0	0
GCA_001562115.1_Alteromonas_stellipolaris_LMG_21861_Complete_Genome	0	0	0	0
GCA_001647045.1_Salmonella_enterica_serovar_Enteritidis_OLF_00D989_87_1_Complete_Genome	0	0	0	0
GCA_001566615.1_Escherichia_coli_SaT040_Complete_Genome	0	0	0	0
GCA_000283595.1_Rickettsia_japonica_YH_Complete_Genome	0	0	0	0
GCA_000067205.1_Bordetella_petrii_DSM_12804_Complete_Genome	0	0	0	0
GCA_001715535.1_Spiroplasma_helicoides_TABS_2_Complete_Genome	0	0	0	0
GCA_001623745.1_Salmonella_enterica_serovar_Typhimurium_USDA_ARS_USMARC_1810_Complete_Genome	0	0	0	0
GCA_000834925.1_Yersinia_pestis_Pestoides_B_Complete_Genome	0	0	0	0
GCA_000600225.1_Helicobacter_pylori_oki898_Complete_Genome	0	0	0	0
GCA_000210915.2_Halobacteriovorax_marinus_SJ_Complete_Genome	0	0	0	0
GCA_001267175.1_Oblitimonas_alkaliphila_B4199_Complete_Genome	0	0	0	0
GCA_001042775.1_Xanthomonas_oryzae_pv_oryzicola_BLS279_Complete_Genome	0	0	0	0
GCA_001506305.1_Campylobacter_jejuni_CJ677CC526_Complete_Genome	0	0	0	0
GCA_000306745.1_Bacillus_thuringiensis_Bt407_NA_Complete_Genome	0	0	0	0
GCA_000218915.1_Paenibacillus_mucilaginosus_KNP414_Complete_Genome	0	0	0	0
GCA_001719165.1_Erythrobacter_litoralis_DSM_8509_Complete_Genome	0	0	0	0
GCA_000341425.1_Salmonella_enterica_serovar_Javiana_CFSAN001992_Complete_Genome	0	0	0	0
GCA_000019765.1_Xylella_fastidiosa_M23_Complete_Genome	0	0	0	0
GCA_001078295.1_Bordetella_hinzii_H568_Complete_Genome	0	0	0	0
GCA_000723425.2_Mycobacterium_marinum_E11_Complete_Genome	0	0	0	0
GCA_000196615.1_Erwinia_billingiae_Eb661_Complete_Genome	0	0	0	0
GCA_000211375.1_Lactobacillus_buchneri_NRRL_B_30929_Complete_Genome	0	0	0	0
GCA_000723465.1_Ruminococcus_bicirculans_80_3_Complete_Genome	0	0	0	0
GCA_000016625.1_Rickettsia_massiliae_MTU5_Complete_Genome	0	0	0	0
GCA_001050455.1_Bacillus_megaterium_Q3_Complete_Genome	0	0	0	0
GCA_001605625.1_Bordetella_pertussis_I646_Complete_Genome	0	0	0	0
GCA_000417085.2_Klebsiella_pneumoniae_UHKPC33_Complete_Genome	0	0	0	0
GCA_000179395.2_Corynebacterium_variabile_DSM_44702_Complete_Genome	0	0	0	0
GCA_001269425.1_Candidatus_Baumannia_cicadellinicola_B_GSS_Complete_Genome	0	0	0	0
GCA_000241855.1_Corynebacterium_pseudotuberculosis_3_99_5_Complete_Genome	0	0	0	0
GCA_000012825.1_Bacteroides_vulgatus_ATCC_8482_Complete_Genome	0	0	0	0
GCA_000967325.1_Staphylococcus_aureus_ST228_Complete_Genome	0	0	0	0
GCA_001027205.1_Listeria_monocytogenes_L2676_Complete_Genome	0	0	0	0
GCA_000092045.1_Rhizobium_etli_CFN_42_Complete_Genome	0	0	0	0
GCA_000835225.1_Mycobacterium_avium_paratuberculosis_E1_Complete_Genome	0	0	0	0
GCA_000427055.1_Streptococcus_agalactiae_ILRI112_Complete_Genome	0	0	0	0
GCA_000800725.2_Edwardsiella_EA181011_Complete_Genome	0	0	0	0
GCA_000019185.1_Shewanella_halifaxensis_HAW_EB4_Complete_Genome	0	0	0	0
GCA_000762285.1_Burkholderia_mallei_NCTC_10247_Complete_Genome	0	0	0	0
GCA_000015705.1_Prochlorococcus_marinus_MIT_9303_Complete_Genome	0	0	0	0
GCA_000279165.1_Pseudomonas_stutzeri_DSM_10701_Complete_Genome	0	0	0	0
GCA_000757865.1_Prochlorococcus_MIT_0801_Complete_Genome	0	0	0	0
GCA_000833515.1_Francisella_tularensis_holarctica_425_Complete_Genome	0	0	0	0
GCA_000875695.1_Brucella_suis_Human_AR_US_1981_Complete_Genome	0	0	0	0
GCA_000959505.1_Burkholderia_dolosa_AU0158_Complete_Genome	0	0	0	0
GCA_000024665.1_Fibrobacter_succinogenes_S85_Complete_Genome	0	0	0	0
GCA_000235765.3_Enterobacter_cloacae_dissolvens_SDM_Complete_Genome	0	0	0	0
GCA_000769555.1_Bacillus_velezensis_JS25R_Complete_Genome	0	0	0	0
GCA_001648115.1_Buchnera_aphidicola_Schlechtendalia_chinensis_SC_Complete_Genome	0	0	0	0
GCA_001655335.1_Chlamydia_trachomatis_E_103_Complete_Genome	0	0	0	0
GCA_000017405.1_Ochrobactrum_anthropi_ATCC_49188_Complete_Genome	0	0	0	0
GCA_000020185.1_Shigella_boydii_CDC_3083_94_BS512_Complete_Genome	0	0	0	0
GCA_000750415.2_Salmonella_enterica_serovar_Enteritidis_OLF_SE2_98984_6_Complete_Genome	0	0	0	0
GCA_000262165.1_Mycobacterium_MOTT36Y_Complete_Genome	0	0	0	0
GCA_000807395.3_Klebsiella_pneumoniae_32192_Complete_Genome	0	0	0	0
GCA_000024165.1_Candidatus_Accumulibacter_phosphatis_clade_IIA_UW_1_Complete_Genome	0	0	0	0
GCA_000789335.1_Thermotoga_2812B_Complete_Genome	0	0	0	0
GCA_000017865.1_Pseudothermotoga_lettingae_TMO_Complete_Genome	0	0	0	0
GCA_000250945.1_Enterococcus_faecium_Aus0004_Complete_Genome	0	0	0	0
GCA_000959425.1_Burkholderia_thailandensis_2002721643_Complete_Genome	0	0	0	0
GCA_001506945.1_Campylobacter_jejuni_CJ677CC533_Complete_Genome	0	0	0	0
GCA_001314285.1_Campylobacter_jejuni_RM1285_Complete_Genome	0	0	0	0
GCA_000221625.1_Corynebacterium_pseudotuberculosis_PAT10_Complete_Genome	0	0	0	0
GCA_000146305.1_Edwardsiella_tarda_FL6_60_Complete_Genome	0	0	0	0
GCA_001587115.1_Enterococcus_faecium_UW8175_Complete_Genome	0	0	0	0
GCA_001697485.1_Neisseria_meningitidis_M22748_Complete_Genome	0	0	0	0
GCA_000018205.1_Rickettsia_akari_Hartford_Complete_Genome	0	0	0	0
GCA_000706745.1_Burkholderia_thailandensis_USAMRU_Malaysia_20_Complete_Genome	0	0	0	0
GCA_001273775.1_Nitrospira_moscoviensis_NSP_M_1_Complete_Genome	0	0	0	0
GCA_001506705.1_Campylobacter_jejuni_CJ677CC520_Complete_Genome	0	0	0	0
GCA_000828735.1_Ureaplasma_parvum_serovar_3_SV3F4_Complete_Genome	0	0	0	0
GCA_001189555.1_Selenomonas_oral_taxon_478_F0592_Complete_Genome	0	0	0	0
GCA_001719045.1_Paenibacillus_polymyxa_J_Complete_Genome	0	0	0	0
GCA_001402875.1_Blastochloris_viridis_ATCC_19567_Complete_Genome	0	0	0	0
GCA_001664205.1_Rhizobium_phaseoli_R630_Complete_Genome	0	0	0	0
GCA_000400935.1_Spiroplasma_chrysopicola_DF_1_Complete_Genome	0	0	0	0
GCA_000740455.1_Moraxella_catarrhalis_25240_Complete_Genome	0	0	0	0
GCA_000091405.1_Lactobacillus_johnsonii_FI9785_Complete_Genome	0	0	0	0
GCA_001277875.1_Burkholderia_pseudomallei_vgh16R_Complete_Genome	0	0	0	0
GCA_000027165.1_Streptococcus_mitis_B6_Complete_Genome	0	0	0	0
GCA_001686585.1_Bordetella_pertussis_VA_145_Complete_Genome	0	0	0	0
GCA_000498655.1_Zymomonas_mobilis_CP4_NRRL_B_14023_Complete_Genome	0	0	0	0
GCA_001719085.1_Bifidobacterium_longum_35624_Complete_Genome	0	0	0	0
GCA_000195955.2_Mycobacterium_tuberculosis_H37Rv_Complete_Genome	0	0	0	0
GCA_000598005.1_Klebsiella_pneumoniae_30660_NJST258_1_Complete_Genome	0	0	0	0
GCA_000961195.1_Xanthomonas_citri_NT17_Complete_Genome	0	0	0	0
GCA_000227645.1_Brucella_melitensis_NI_Complete_Genome	0	0	0	0
GCA_000993785.2_Streptomyces_xiamenensis_318_Complete_Genome	0	0	0	0
GCA_001277295.1_Anabaena_wa102_WA102_Complete_Genome	0	0	0	0
GCA_001611075.1_Pediococcus_damnosus_TMW_2_1533_Complete_Genome	0	0	0	0
GCA_000827025.1_Helicobacter_pylori_26695_1MET_Complete_Genome	0	0	0	0
GCA_001562275.1_Hymenobacter_PAMC_26628_Complete_Genome	0	0	0	0
GCA_000968945.1_Corynebacterium_ulcerans_131002_Complete_Genome	0	0	0	0
GCA_001182765.1_Synechococcus_WH_8103_Complete_Genome	0	0	0	0
GCA_001484025.1_Salmonella_enterica_serovar_Enteritidis_CMCC50041_Complete_Genome	0	0	0	0
GCA_001664545.1_Rhizobium_N741_Complete_Genome	0	0	0	0
GCA_001516225.1_Pseudomonas_aeruginosa_W60856_Complete_Genome	0	0	0	0
GCA_001022195.1_Klebsiella_oxytoca_CAV1374_Complete_Genome	0	0	0	0
GCA_000070605.1_Xanthomonas_campestris_pv_B100_Complete_Genome	0	0	0	0
GCA_000993825.1_Paenibacillus_durus_ATCC_35681_Complete_Genome	0	0	0	0
GCA_001677435.1_Woeseia_oceani_XK5_Complete_Genome	0	0	0	0
GCA_000165575.1_Haemophilus_influenzae_R2846_Complete_Genome	0	0	0	0
GCA_001663455.1_Klebsiella_pneumoniae_Kpn555_Complete_Genome	0	0	0	0
GCA_000344765.1_Streptococcus_suis_SC070731_Complete_Genome	0	0	0	0
GCA_000786425.1_Vibrio_anguillarum_NB10_Complete_Genome	0	0	0	0
GCA_000183135.1_Paludibacter_propionicigenes_WB4_Complete_Genome	0	0	0	0
GCA_000568955.1_Bifidobacterium_breve_12L_Complete_Genome	0	0	0	0
GCA_001675125.1_Klebsiella_pneumoniae_KPNIH36_Complete_Genome	0	0	0	0
GCA_000253335.1_Streptococcus_salivarius_CCHSS3_Complete_Genome	0	0	0	0
GCA_000258535.2_Paenibacillus_mucilaginosus_K02_Complete_Genome	0	0	0	0
GCA_000020245.1_Helicobacter_pylori_Shi470_Complete_Genome	0	0	0	0
GCA_000147335.1_Cyanothece_PCC_7822_Complete_Genome	0	0	0	0
GCA_001513695.1_Listeria_monocytogenes_IZSAM_Lm_15_17439_A144_Complete_Genome	0	0	0	0
GCA_000072485.1_Stenotrophomonas_maltophilia_K279a_Complete_Genome	0	0	0	0
GCA_900010175.1_Candidatus_Tremblaya_princeps_TPPLON1_Complete_Genome	0	0	0	0
GCA_000016765.1_Sphingomonas_wittichii_RW1_Complete_Genome	0	0	0	0
GCA_000196015.1_Cupriavidus_metallidurans_CH34_Complete_Genome	0	0	0	0
GCA_000020205.1_Ralstonia_pickettii_12J_Complete_Genome	0	0	0	0
GCA_000210975.1_Streptococcus_pneumoniae_INV104_Complete_Genome	0	0	0	0
GCA_001455365.1_Aeromonas_hydrophila_JBN2301_Complete_Genome	0	0	0	0
GCA_000011065.1_Bacteroides_thetaiotaomicron_VPI_5482_Complete_Genome	0	0	0	0
GCA_000092985.1_Nocardiopsis_dassonvillei_DSM_43111_Complete_Genome	0	0	0	0
GCA_000934305.1_Campylobacter_jejuni_35925B2_Complete_Genome	0	0	0	0
GCA_000829215.1_Vibrio_cholerae_MS6_Complete_Genome	0	0	0	0
GCA_000524555.1_Mycoplasma_bovoculi_M165_69_Complete_Genome	0	0	0	0
GCA_000816165.1_Neisseria_meningitidis_LNP21362_Complete_Genome	0	0	0	0
GCA_000294715.1_Bartonella_quintana_RM_11_Complete_Genome	0	0	0	0
GCA_000011285.1_Streptococcus_pyogenes_SSI_1_Complete_Genome	0	0	0	0
GCA_000266945.1_Desulfomonile_tiedjei_DSM_6799_Complete_Genome	0	0	0	0
GCA_001443645.1_Lactobacillus_paraplantarum_L_ZS9_Complete_Genome	0	0	0	0
GCA_001457515.1_Staphylococcus_aureus_NCTC8532_Complete_Genome	0	0	0	0
GCA_000014805.1_Aeromonas_hydrophila_ATCC_7966_Complete_Genome	0	0	0	0
GCA_000981785.1_Microcystis_aeruginosa_NIES_2549_Complete_Genome	0	0	0	0
GCA_001557535.1_Burkholderia_PAMC_26561_Complete_Genome	0	0	0	0
GCA_000298475.2_Chlamydia_psittaci_WS_RT_E30_Complete_Genome	0	0	0	0
GCA_000632815.1_Ehrlichia_chaffeensis_Heartland_Complete_Genome	0	0	0	0
GCA_001506245.1_Campylobacter_jejuni_CJ677CC536_Complete_Genome	0	0	0	0
GCA_000577745.1_Listeria_monocytogenes_6179_Complete_Genome	0	0	0	0
GCA_000006605.1_Corynebacterium_jeikeium_K411_NA_Complete_Genome	0	0	0	0
GCA_001571545.2_Enterobacter_aerogenes_G7_Complete_Genome	0	0	0	0
GCA_000354175.2_Vibrio_alginolyticus_NBRC_15630_ATCC_17749_Complete_Genome	0	0	0	0
GCA_000833335.1_Francisella_tularensis_holarctica_LVS_Complete_Genome	0	0	0	0
GCA_000234745.1_Pasteurella_multocida_36950_Complete_Genome	0	0	0	0
GCA_001051995.2_Thauera_humireducens_SgZ_1_Complete_Genome	0	0	0	0
GCA_001721525.1_Escherichia_coli_MS6198_Complete_Genome	0	0	0	0
GCA_000974535.1_Escherichia_coli_K_12_ER3445_Complete_Genome	0	0	0	0
GCA_000400615.1_Mycobacterium_tuberculosis_CCDC5079_Complete_Genome	0	0	0	0
GCA_001469615.1_Propionibacterium_acnes_PA_15_2_L1_Complete_Genome	0	0	0	0
GCA_001660045.1_Streptomyces_parvulus_2297_Complete_Genome	0	0	0	0
GCA_001275545.2_Streptococcus_agalactiae_SG_M1_Complete_Genome	0	0	0	0
GCA_000344575.1_Lactococcus_lactis_IO_1_Complete_Genome	0	0	0	0
GCA_000959265.1_Burkholderia_pseudomallei_7894_Complete_Genome	0	0	0	0
GCA_000195555.1_Francisella_cf_tularensis_novicida_3523_Complete_Genome	0	0	0	0
GCA_000155515.2_Lactobacillus_paracasei_8700_2_Complete_Genome	0	0	0	0
GCA_000740255.1_Brucella_suis_bv_3_686_Complete_Genome	0	0	0	0
GCA_001689935.1_Salmonella_enterica_serovar_Heidelberg_SH12_007_Complete_Genome	0	0	0	0
GCA_001548585.1_Listeria_monocytogenes_CFSAN023459_Complete_Genome	0	0	0	0
GCA_001506565.1_Campylobacter_jejuni_CJ677CC059_Complete_Genome	0	0	0	0
GCA_000281235.1_Candidatus_Mycoplasma_haemolamae_Purdue_Complete_Genome	0	0	0	0
GCA_001717605.1_Campylobacter_coli_14983A_Complete_Genome	0	0	0	0
GCA_001021045.1_Corynebacterium_testudinoris_DSM_44614_Complete_Genome	0	0	0	0
GCA_001653355.1_Mycobacterium_avium_paratuberculosis_MAP_TANUVAS_TN_India_2008_Complete_Genome	0	0	0	0
GCA_000801275.1_Vibrio_nigripulchritudo_SFn1_Complete_Genome	0	0	0	0
GCA_001686565.1_Bordetella_pertussis_VA_62_Complete_Genome	0	0	0	0
GCA_001042745.1_Xanthomonas_oryzae_pv_oryzicola_B8_12_Complete_Genome	0	0	0	0
GCA_000448685.2_Streptococcus_salivarius_HSISS4_Complete_Genome	0	0	0	0
GCA_000283535.1_Pseudogulbenkiania_NH8B_Complete_Genome	0	0	0	0
GCA_001693615.1_Vibrio_coralliilyticus_58_Complete_Genome	0	0	0	0
GCA_000203935.1_Shewanella_ANA_3_Complete_Genome	0	0	0	0
GCA_000286695.1_Mycoplasma_gallisepticum_NC95_13295_2_2P_Complete_Genome	0	0	0	0
GCA_000785495.1_Pimelobacter_simplex_VKM_Ac_2033D_Complete_Genome	0	0	0	0
GCA_000194075.3_Mycobacterium_bovis_BCG_ATCC_35743_63839_Complete_Genome	0	0	0	0
GCA_001593565.1_Escherichia_coli_JJ1887_Complete_Genome	0	0	0	0
GCA_000023625.1_Mycobacterium_tuberculosis_KZN_1435_Complete_Genome	0	0	0	0
GCA_000569055.1_Bifidobacterium_breve_689b_Complete_Genome	0	0	0	0
GCA_000462955.1_Staphylococcus_aureus_6850_Complete_Genome	0	0	0	0
GCA_001611015.1_Paraburkholderia_caribensis_Bcrs1W_Complete_Genome	0	0	0	0
GCA_000184325.1_Vibrio_furnissii_NCTC_11218_Complete_Genome	0	0	0	0
GCA_000767615.3_Pandoraea_pnomenusa_DSM_16536_Complete_Genome	0	0	0	0
GCA_000550745.1_Enterococcus_faecalis_DENG1_Complete_Genome	0	0	0	0
GCA_001704355.1_Bordetella_bronchiseptica_I328_Complete_Genome	0	0	0	0
GCA_000816225.1_Campylobacter_lari_concheus_LMG_11760_Complete_Genome	0	0	0	0
GCA_000800335.1_Listeria_monocytogenes_NTSN_Complete_Genome	0	0	0	0
GCA_001280345.1_Escherichia_coli_SF_468_Complete_Genome	0	0	0	0
GCA_000341875.1_Bacillus_velezensis_UCMB5036_Complete_Genome	0	0	0	0
GCA_000974865.1_Escherichia_coli_K_12_ER3475_Complete_Genome	0	0	0	0
GCA_001587135.1_Ralstonia_solanacearum_UW163_Complete_Genome	0	0	0	0
GCA_000225345.1_Roseburia_hominis_A2_183_Complete_Genome	0	0	0	0
GCA_001688845.1_Parabacteroides_YL27_Complete_Genome	0	0	0	0
GCA_000008725.1_Chlamydia_trachomatis_D_UW_3_CX_Complete_Genome	0	0	0	0
GCA_000973645.1_Salmonella_enterica_serovar_Typhimurium_CDC_2011K_0870_Complete_Genome	0	0	0	0
GCA_001019675.1_Streptococcus_pyogenes_NGAS596_Complete_Genome	0	0	0	0
GCA_000294495.1_Streptococcus_suis_S735_Complete_Genome	0	0	0	0
GCA_000039765.1_Vibrio_vulnificus_CMCP6_Complete_Genome	0	0	0	0
GCA_000026905.1_Chlamydia_trachomatis_B_TZ1A828_OT_Complete_Genome	0	0	0	0
GCA_000814225.1_Enterobacter_hormaechei_oharae_34399_Complete_Genome	0	0	0	0
GCA_000241385.1_Vibrio_EJY3_Complete_Genome	0	0	0	0
GCA_000310085.1_Alteromonas_mediterranea_DE1_AltDE1_Complete_Genome	0	0	0	0
GCA_001027085.1_Listeria_monocytogenes_L1846_Complete_Genome	0	0	0	0
GCA_000008985.1_Francisella_tularensis_SCHU_S4_Complete_Genome	0	0	0	0
GCA_000186745.1_Bacillus_subtilis_BSn5_Complete_Genome	0	0	0	0
GCA_001465545.2_Pandoraea_norimbergensis_DSM_11628_Complete_Genome	0	0	0	0
GCA_001698125.1_Pseudonocardia_HH130630_07_Complete_Genome	0	0	0	0
GCA_900010165.1_Candidatus_Tremblaya_princeps_TPTPER1_Complete_Genome	0	0	0	0
GCA_000092585.1_Mycoplasma_gallisepticum_R_low_Complete_Genome	0	0	0	0
GCA_001610975.1_Sphingopyxis_terrae_NBRC_15098_203_1_Complete_Genome	0	0	0	0
GCA_001605385.1_Bordetella_pertussis_I468_Complete_Genome	0	0	0	0
GCA_000191925.1_Chlamydia_psittaci_6BC_Complete_Genome	0	0	0	0
GCA_000020265.1_Rhizobium_etli_CIAT_652_Complete_Genome	0	0	0	0
GCA_000185745.1_Taylorella_equigenitalis_MCE9_Complete_Genome	0	0	0	0
GCA_000568475.1_Listeria_monocytogenes_WSLC1001_Complete_Genome	0	0	0	0
GCA_001680825.1_Gluconobacter_oxydans_1_637_Complete_Genome	0	0	0	0
GCA_000143985.1_Spirochaeta_smaragdinae_DSM_11293_Complete_Genome	0	0	0	0
GCA_000714675.1_Klebsiella_pneumoniae_KPNIH24_Complete_Genome	0	0	0	0
GCA_000982695.1_Helicobacter_pylori_J99_Complete_Genome	0	0	0	0
GCA_001507245.1_Campylobacter_jejuni_CJ677CC095_Complete_Genome	0	0	0	0
GCA_001700735.1_Bacillus_pumilus_NJ_V_Complete_Genome	0	0	0	0
GCA_000785005.1_Klebsiella_pneumoniae_KPNIH31_Complete_Genome	0	0	0	0
GCA_000800435.1_Candidatus_Sulcia_muelleri_ML_Complete_Genome	0	0	0	0
GCA_000750515.1_Weissella_ceti_WS74_Complete_Genome	0	0	0	0
GCA_000875755.1_Mycoplasma_yeatsii_GM274B_Complete_Genome	0	0	0	0
GCA_001457655.1_Haemophilus_influenzae_NCTC8143_Complete_Genome	0	0	0	0
GCA_000195395.4_Listeria_monocytogenes_J1_220_Complete_Genome	0	0	0	0
GCA_000419405.1_Acinetobacter_baumannii_BJAB0715_Complete_Genome	0	0	0	0
GCA_001518975.1_Pseudomonas_aeruginosa_USDA_ARS_USMARC_41639_Complete_Genome	0	0	0	0
GCA_001663075.1_Escherichia_coli_ER1821R_Complete_Genome	0	0	0	0
GCA_000253175.1_Yersinia_enterocolitica_palearctica_Y11_Complete_Genome	0	0	0	0
GCA_000346065.1_Sinorhizobium_meliloti_2011_Complete_Genome	0	0	0	0
GCA_001602455.1_Betaproteobacteria_bacterium_UKL13_2_Complete_Genome	0	0	0	0
GCA_001682255.1_Corynebacterium_pseudotuberculosis_T1_Complete_Genome	0	0	0	0
GCA_000026265.1_Escherichia_coli_IAI1_Complete_Genome	0	0	0	0
GCA_000961015.1_Lactobacillus_helveticus_KLDS1_8701_Complete_Genome	0	0	0	0
GCA_000240055.1_Propionibacterium_acnes_TypeIA2_P_acn31_Complete_Genome	0	0	0	0
GCA_001190945.1_Luteipulveratus_mongoliensis_MN07_A0370_Complete_Genome	0	0	0	0
GCA_000203915.1_Burkholderia_ambifaria_AMMD_Complete_Genome	0	0	0	0
GCA_000427035.1_Streptococcus_agalactiae_09mas018883_Complete_Genome	0	0	0	0
GCA_000786695.1_Collimonas_arenae_Cal35_Complete_Genome	0	0	0	0
GCA_001304755.1_Yersinia_enterocolitica_FORC_002_Complete_Genome	0	0	0	0
GCA_000717515.1_Klebsiella_pneumoniae_KPR0928_Complete_Genome	0	0	0	0
GCA_000497265.2_Mycobacterium_abscessus_bolletii_CCUG_48898_JCM_15300_Complete_Genome	0	0	0	0
GCA_000026145.1_Bradyrhizobium_ORS_278_ORS278_Complete_Genome	0	0	0	0
GCA_000623315.1_Salmonella_enterica_serovar_Enteritidis_EC20110359_Complete_Genome	0	0	0	0
GCA_000209755.1_Listeria_monocytogenes_L99_Complete_Genome	0	0	0	0
GCA_000632435.1_Campylobacter_jejuni_R14_Complete_Genome	0	0	0	0
GCA_000178115.2_Ethanoligenens_harbinense_YUAN_3_Complete_Genome	0	0	0	0
GCA_000016005.1_Mycobacterium_JLS_Complete_Genome	0	0	0	0
GCA_001022075.1_Enterobacter_cloacae_CAV1411_Complete_Genome	0	0	0	0
GCA_000801755.2_Enterobacter_E20_Complete_Genome	0	0	0	0
GCA_001664145.1_Rhizobium_N731_Complete_Genome	0	0	0	0
GCA_001189295.1_Chondromyces_crocatus_Cm_c5_Complete_Genome	0	0	0	0
GCA_000195335.1_Marinithermus_hydrothermalis_DSM_14884_Complete_Genome	0	0	0	0
GCA_001559175.1_Streptococcus_pyogenes_FDAARGOS_149_Complete_Genome	0	0	0	0
GCA_000021465.1_Helicobacter_pylori_P12_Complete_Genome	0	0	0	0
GCA_000011505.1_Staphylococcus_aureus_MRSA252_Complete_Genome	0	0	0	0
GCA_000772485.1_Bifidobacterium_longum_GT15_Complete_Genome	0	0	0	0
GCA_000010405.1_Candidatus_Vesicomyosocius_okutanii_HA_Complete_Genome	0	0	0	0
GCA_000011045.1_Lactobacillus_rhamnosus_GG_ATCC_53103_Complete_Genome	0	0	0	0
GCA_000010765.1_Escherichia_coli_O111_H_11128_Complete_Genome	0	0	0	0
GCA_000281435.2_Klebsiella_pneumoniae_KPNIH10_Complete_Genome	0	0	0	0
GCA_000017245.1_Actinobacillus_succinogenes_130Z_Complete_Genome	0	0	0	0
GCA_001548235.1_Rothia_mucilaginosa_NUM_Rm6536_Complete_Genome	0	0	0	0
GCA_000277125.1_Mycobacterium_intracellulare_ATCC_13950_Complete_Genome	0	0	0	0
GCA_001708245.1_Klebsiella_pneumoniae_ED2_Complete_Genome	0	0	0	0
GCA_000317065.1_Pseudanabaena_PCC_7367_Complete_Genome	0	0	0	0
GCA_001687105.1_Yangia_CCB_MM3_Complete_Genome	0	0	0	0
GCA_001078615.1_Mycobacterium_bovis_1595_Complete_Genome	0	0	0	0
GCA_001409155.1_Salmonella_enterica_serovar_Weltevreden_2511STDY5712384_Complete_Genome	0	0	0	0
GCA_000831645.3_Lactobacillus_heilongjiangensis_DSM_28069_Complete_Genome	0	0	0	0
GCA_001652525.1_Leptospira_borgpetersenii_4E_Complete_Genome	0	0	0	0
GCA_001610995.1_Sphingopyxis_macrogoltabida_203N_Complete_Genome	0	0	0	0
GCA_001465795.2_Planococcus_rifietoensis_M8_Complete_Genome	0	0	0	0
GCA_001595725.1_Bacillus_thuringiensis_Bt185_Complete_Genome	0	0	0	0
GCA_000568935.1_Listeria_monocytogenes_WSLC1042_Complete_Genome	0	0	0	0
GCA_001272775.1_Mycoplasma_pneumoniae_54524_Complete_Genome	0	0	0	0
GCA_001551895.1_Agrobacterium_tumefaciens_S33_Complete_Genome	0	0	0	0
GCA_000238995.1_Mycoplasma_haemocanis_Illinois_Complete_Genome	0	0	0	0
GCA_000196235.1_Arthrobacter_FB24_Complete_Genome	0	0	0	0
GCA_000328705.1_Saccharothrix_espanaensis_DSM_44229_type_Complete_Genome	0	0	0	0
GCA_900070365.1_Alloactinosynnema_L_07_Complete_Genome	0	0	0	0
GCA_001592705.1_Legionella_pneumophila_Toronto_2005_Complete_Genome	0	0	0	0
GCA_000818115.1_Salmonella_enterica_serovar_Paratyphi_A_CMCC_50503_Complete_Genome	0	0	0	0
GCA_001581975.1_Acinetobacter_DUT_2_Complete_Genome	0	0	0	0
GCA_000092165.1_Bacillus_thuringiensis_BMB171_Complete_Genome	0	0	0	0
GCA_000010585.1_Macrococcus_caseolyticus_JCSC5402_Complete_Genome	0	0	0	0
GCA_001646625.1_Klebsiella_pneumoniae_W14_Complete_Genome	0	0	0	0
GCA_000226625.1_Taylorella_asinigenitalis_MCE3_Complete_Genome	0	0	0	0
GCA_000016365.1_Mycobacterium_gilvum_PYR_GCK_Complete_Genome	0	0	0	0
GCA_000166075.1_Geobacillus_Y4_1MC1_Complete_Genome	0	0	0	0
GCA_000968535.1_Methylomicrobium_alcaliphilum_20Z_Complete_Genome	0	0	0	0
GCA_001702135.1_Lactobacillus_lindneri_TMW_1_481_Complete_Genome	0	0	0	0
GCA_000255235.1_Corynebacterium_diphtheriae_HC01_Complete_Genome	0	0	0	0
GCA_000233895.1_Escherichia_coli_clone_D_i14_Complete_Genome	0	0	0	0
GCA_001017615.1_Corynebacterium_pseudotuberculosis_12C_Complete_Genome	0	0	0	0
GCA_000756415.3_Piscirickettsia_salmonis_PM32597B1_Complete_Genome	0	0	0	0
GCA_000953435.1_Candidatus_Evansia_muelleri_NA_Complete_Genome	0	0	0	0
GCA_000226605.1_Chlamydia_trachomatis_A2497_Complete_Genome	0	0	0	0
GCA_001605525.1_Bordetella_pertussis_I498_Complete_Genome	0	0	0	0
GCA_001605665.1_Bordetella_pertussis_I669_Complete_Genome	0	0	0	0
GCA_001558755.1_Achromobacter_xylosoxidans_FDAARGOS_147_Complete_Genome	0	0	0	0
GCA_000438645.1_Listeria_monocytogenes_J2_031_Complete_Genome	0	0	0	0
GCA_000252875.1_Salmonella_enterica_serovar_Typhimurium_798_Complete_Genome	0	0	0	0
GCA_000982715.1_Rhodococcus_aetherivorans_IcdP1_Complete_Genome	0	0	0	0
GCA_001447155.2_Marinobacter_LQ44_Complete_Genome	0	0	0	0
GCA_000750455.1_Salmonella_enterica_serovar_Enteritidis_OLF_SE5_1104_2_Complete_Genome	0	0	0	0
GCA_001543285.1_Aerococcus_viridans_CCUG4311_Complete_Genome	0	0	0	0
GCA_000317495.1_Crinalium_epipsammum_PCC_9333_Complete_Genome	0	0	0	0
GCA_000213135.1_Helicobacter_pylori_83_Complete_Genome	0	0	0	0
GCA_001695515.1_Escherichia_coli_O157_H7_FRIK944_Complete_Genome	0	0	0	0
GCA_000737885.1_Bifidobacterium_adolescentis_22L_Complete_Genome	0	0	0	0
GCA_000008245.1_Mycoplasma_synoviae_53_Complete_Genome	0	0	0	0
GCA_000016985.1_Alkaliphilus_metalliredigens_QYMF_Complete_Genome	0	0	0	0
GCA_000185805.1_Thermovibrio_ammonificans_HB_1_Complete_Genome	0	0	0	0
GCA_000968175.1_Xenorhabdus_poinarii_G6_Complete_Genome	0	0	0	0
GCA_001647675.1_Acinetobacter_NCu2D_2_Complete_Genome	0	0	0	0
GCA_000027345.1_Mycoplasma_pneumoniae_M129_ATCC_29342_Complete_Genome	0	0	0	0
GCA_000478255.2_Lactococcus_lactis_NCDO_2118_Complete_Genome	0	0	0	0
GCA_001643995.1_Campylobacter_iguaniorum_RM11343_Complete_Genome	0	0	0	0
GCA_000397185.1_Strawberry_lethal_yellows_phytoplasma_CPA_NZSb11_Complete_Genome	0	0	0	0
GCA_001542795.1_Pseudomonas_aeruginosa_X78812_Complete_Genome	0	0	0	0
GCA_001549955.1_Escherichia_albertii_EC06_170_Complete_Genome	0	0	0	0
GCA_000747345.1_Bacillus_X1_2014_Complete_Genome	0	0	0	0
GCA_000815025.1_Coxiella_endosymbiont_of_Amblyomma_americanum_C904_Complete_Genome	0	0	0	0
GCA_000318645.1_Chlamydia_trachomatis_E_Bour_Complete_Genome	0	0	0	0
GCA_000183405.1_Calditerrivibrio_nitroreducens_DSM_19672_Complete_Genome	0	0	0	0
GCA_001294645.1_Pseudonocardia_HH130629_09_Complete_Genome	0	0	0	0
GCA_000027205.1_Erwinia_amylovora_ATCC_49946_Complete_Genome	0	0	0	0
GCA_000263755.2_Corynebacterium_pseudotuberculosis_258_Complete_Genome	0	0	0	0
GCA_001517645.1_Acinetobacter_baumannii_R2091_Complete_Genome	0	0	0	0
GCA_001702435.1_Mycobacterium_tuberculosis_SCAID_320_0_Complete_Genome	0	0	0	0
GCA_001697405.1_Neisseria_meningitidis_M22189_Complete_Genome	0	0	0	0
GCA_001643775.1_Denitrobacterium_detoxificans_NPOH1_Complete_Genome	0	0	0	0
GCA_000022885.2_Edwardsiella_ictaluri_93_146_Complete_Genome	0	0	0	0
GCA_000196735.1_Bacillus_amyloliquefaciens_DSM_7_Complete_Genome	0	0	0	0
GCA_001676705.1_Bordetella_bronchialis_AU3182_Complete_Genome	0	0	0	0
GCA_000013125.1_Anaplasma_phagocytophilum_HZ_Complete_Genome	0	0	0	0
GCA_001593765.1_Bacillus_amyloliquefaciens_UMAF6639_Complete_Genome	0	0	0	0
GCA_000284335.1_Caldisericum_exile_AZM16c01_Complete_Genome	0	0	0	0
GCA_000009885.1_Klebsiella_pneumoniae_NTUH_K2044_Complete_Genome	0	0	0	0
GCA_000319225.1_Candidatus_Kinetoplastibacterium_crithidii_ex_Angomonas_deanei_ATCC_30255_NA_Complete_Genome	0	0	0	0
GCA_001664465.1_Rhizobium_N6212_Complete_Genome	0	0	0	0
GCA_001686365.1_Bordetella_pertussis_VA_190_Complete_Genome	0	0	0	0
GCA_000830885.1_Dehalococcoides_mccartyi_CG5_Complete_Genome	0	0	0	0
GCA_001677475.1_Escherichia_coli_06_00048_Complete_Genome	0	0	0	0
GCA_000012105.1_Xanthomonas_campestris_pv_8004_Complete_Genome	0	0	0	0
GCA_000470775.1_Leifsonia_xyli_cynodontis_DSM_46306_Complete_Genome	0	0	0	0
GCA_000017425.1_Bacillus_cytotoxicus_NVH_391_98_Complete_Genome	0	0	0	0
GCA_001660525.1_Bacillus_subtilis_delta6_Complete_Genome	0	0	0	0
GCA_000217835.1_Bacillus_coagulans_2_6_Complete_Genome	0	0	0	0
GCA_000224965.2_Bifidobacterium_animalis_lactis_BLC1_Complete_Genome	0	0	0	0
GCA_000800475.2_Bifidobacterium_pseudolongum_PV8_2_Complete_Genome	0	0	0	0
GCA_001023595.1_Bacillus_velezensis_G341_Complete_Genome	0	0	0	0
GCA_001718615.1_Burkholderia_thailandensis_2002721121_Complete_Genome	0	0	0	0
GCA_001305715.1_Campylobacter_coli_BFR_CA_9557_Complete_Genome	0	0	0	0
GCA_000018065.1_Prochlorococcus_marinus_MIT_9215_Complete_Genome	0	0	0	0
GCA_001547775.1_Aggregatibacter_actinomycetemcomitans_NUM4039_NUM_4039_Complete_Genome	0	0	0	0
GCA_001663755.1_Lactobacillus_backii_TMW_1_2002_Complete_Genome	0	0	0	0
GCA_000063485.1_Clavibacter_michiganensis_NCPPB_382_Complete_Genome	0	0	0	0
GCA_000317675.1_Cyanobacterium_aponinum_PCC_10605_Complete_Genome	0	0	0	0
GCA_001687665.1_Planococcus_donghaensis_DSM_22276_Complete_Genome	0	0	0	0
GCA_000016705.1_Dehalococcoides_mccartyi_BAV1_Complete_Genome	0	0	0	0
GCA_000816365.1_Campylobacter_lari_NCTC_11845_Complete_Genome	0	0	0	0
GCA_001274875.1_Spiroplasma_kunkelii_CR2_3x_Complete_Genome	0	0	0	0
GCA_000746585.2_Rickettsiales_bacterium_Ac37b_Complete_Genome	0	0	0	0
GCA_000517405.1_Candidatus_Sodalis_pierantonius_SOPE_Complete_Genome	0	0	0	0
GCA_000270425.1_Chlamydia_psittaci_02DC15_Complete_Genome	0	0	0	0
GCA_000265545.1_Corynebacterium_pseudotuberculosis_Cp162_Complete_Genome	0	0	0	0
GCA_000146185.1_Eubacterium_eligens_ATCC_27750_Complete_Genome	0	0	0	0
GCA_001515585.2_Pseudomonas_putida_1A00316_Complete_Genome	0	0	0	0
GCA_000300295.3_Piscirickettsia_salmonis_LF_89_ATCC_VR_1361_Complete_Genome	0	0	0	0
GCA_001558895.1_Morganella_morganii_FDAARGOS_172_Complete_Genome	0	0	0	0
GCA_000224555.1_Helicobacter_pylori_Puno135_Complete_Genome	0	0	0	0
GCA_001431785.1_Bacillus_pumilus_NJ_V2_Complete_Genome	0	0	0	0
GCA_000332755.1_Escherichia_coli_APEC_O78_Complete_Genome	0	0	0	0
GCA_001579925.1_Corynebacterium_pseudotuberculosis_MB66_Complete_Genome	0	0	0	0
GCA_000148365.1_Escherichia_coli_ABU_83972_Complete_Genome	0	0	0	0
GCA_001412535.1_Limnohabitans_63ED37_2_Complete_Genome	0	0	0	0
GCA_000021145.1_Acinetobacter_baumannii_AB307_0294_Complete_Genome	0	0	0	0
GCA_001611155.1_Pediococcus_damnosus_TMW_2_1536_Complete_Genome	0	0	0	0
GCA_001431805.1_Flavobacterium_psychrophilum_Z2_Complete_Genome	0	0	0	0
GCA_001006525.1_Salmonella_enterica_YU39_Complete_Genome	0	0	0	0
GCA_001038645.1_Pseudomonas_stutzeri_SLG510A3_8_Complete_Genome	0	0	0	0
GCA_000210495.1_Chlamydia_trachomatis_Sweden2_Complete_Genome	0	0	0	0
GCA_001565875.1_Bacillus_subtilis_natto_CGMCC_2108_Complete_Genome	0	0	0	0
GCA_001682295.1_Rhodococcus_008_Complete_Genome	0	0	0	0
GCA_000807405.4_Enterobacter_hormaechei_oharae_34978_Complete_Genome	0	0	0	0
GCA_000832505.1_Bacillus_anthracis_Ohio_ACB_Complete_Genome	0	0	0	0
GCA_000019725.1_Methylobacterium_radiotolerans_JCM_2831_Complete_Genome	0	0	0	0
GCA_001718915.1_Burkholderia_vietnamiensis_MSMB608WGS_Complete_Genome	0	0	0	0
GCA_000023785.1_Hirschia_baltica_ATCC_49814_NA_Complete_Genome	0	0	0	0
GCA_000242895.3_Bacillus_1NLA3E_Complete_Genome	0	0	0	0
GCA_001562315.1_Alteromonas_mediterranea_UM8_Complete_Genome	0	0	0	0
GCA_000328725.1_Mycoplasma_cynos_C142_Complete_Genome	0	0	0	0
GCA_000015425.1_Acinetobacter_baumannii_ATCC_17978_Complete_Genome	0	0	0	0
GCA_000931605.1_Haemophilus_influenzae_C486_Complete_Genome	0	0	0	0
GCA_000831225.1_Flavobacterium_psychrophilum_V3_5_Complete_Genome	0	0	0	0
GCA_000143965.1_Desulfarculus_baarsii_DSM_2075_Complete_Genome	0	0	0	0
GCA_000967135.1_Campylobacter_fetus_venerealis_84_112_Complete_Genome	0	0	0	0
GCA_001664125.1_Rhizobium_phaseoli_N831_Complete_Genome	0	0	0	0
GCA_000215895.1_Shewanella_baltica_OS117_Complete_Genome	0	0	0	0
GCA_001516185.1_Pseudomonas_aeruginosa_W36662_Complete_Genome	0	0	0	0
GCA_000183425.1_Marivirga_tractuosa_DSM_4126_Complete_Genome	0	0	0	0
GCA_000835205.1_Burkholderia_glumae_PG1_Complete_Genome	0	0	0	0
GCA_001611425.1_Staphylococcus_aureus_ST20130939_Complete_Genome	0	0	0	0
GCA_000016185.1_Rhodospirillum_centenum_SW_ATCC_51521_Complete_Genome	0	0	0	0
GCA_000191565.1_Riemerella_anatipestifer_RA_GD_Complete_Genome	0	0	0	0
GCA_000819665.1_Paenibacillus_polymyxa_Sb3_1_Complete_Genome	0	0	0	0
GCA_001456135.1_Klebsiella_pneumoniae_CAV1193_Complete_Genome	0	0	0	0
GCA_000007885.1_Yersinia_pestis_biovar_Microtus_91001_Complete_Genome	0	0	0	0
GCA_001660505.1_Vibrio_anguillarum_90_11_286_Complete_Genome	0	0	0	0
GCA_000454045.1_Rhodococcus_erythropolis_CCM2595_Complete_Genome	0	0	0	0
GCA_000981845.1_Klebsiella_pneumoniae_234_12_Complete_Genome	0	0	0	0
GCA_001506825.1_Campylobacter_jejuni_CJ677CC078_Complete_Genome	0	0	0	0
GCA_001698205.1_Altererythrobacter_dongtanensis_KCTC_22672_Complete_Genome	0	0	0	0
GCA_000814165.3_Acinetobacter_nosocomialis_6411_Complete_Genome	0	0	0	0
GCA_001587155.1_Ralstonia_solanacearum_IBSBF1503_Complete_Genome	0	0	0	0
GCA_001542625.2_Streptomyces_griseochromogenes_ATCC_14511_Complete_Genome	0	0	0	0
GCA_000022605.2_Blattabacterium_Blattella_germanica_Bge_NA_Complete_Genome	0	0	0	0
GCA_001720465.1_Porphyrobacter_LM_6_Complete_Genome	0	0	0	0
GCA_000474015.1_Klebsiella_pneumoniae_CG43_Complete_Genome	0	0	0	0
GCA_000626315.1_Salmonella_enterica_serovar_Enteritidis_EC20110353_Complete_Genome	0	0	0	0
GCA_001549715.1_Helicobacter_pylori_ML1_Complete_Genome	0	0	0	0
GCA_001509405.1_Aeromicrobium_erythreum_AR18_Complete_Genome	0	0	0	0
GCA_000422085.1_Serratia_liquefaciens_ATCC_27592_Complete_Genome	0	0	0	0
GCA_001612515.1_Salmonella_enterica_serovar_Weltevreden_1655_Complete_Genome	0	0	0	0
GCA_000600165.1_Helicobacter_pylori_oki422_Complete_Genome	0	0	0	0
GCA_001693275.1_Synechococcus_PCC_7117_Complete_Genome	0	0	0	0
GCA_001308065.1_Escherichia_coli_K_12_MG1655_Complete_Genome	0	0	0	0
GCA_000223885.1_Stenotrophomonas_maltophilia_JV3_Complete_Genome	0	0	0	0
GCA_000331085.2_Mycoplasma_pneumoniae_M129_B7_Complete_Genome	0	0	0	0
GCA_000817325.1_Synechococcus_UTEX_2973_Complete_Genome	0	0	0	0
GCA_000210855.2_Salmonella_enterica_serovar_Typhimurium_SL1344_Complete_Genome	0	0	0	0
GCA_001564435.1_Mycoplasma_mycoides_T1_44_Complete_Genome	0	0	0	0
GCA_000325665.1_Brachyspira_pilosicoli_P43_6_78_Complete_Genome	0	0	0	0
GCA_000022225.1_Escherichia_coli_O157_H7_TW14359_Complete_Genome	0	0	0	0
GCA_000015665.1_Prochlorococcus_marinus_MIT_9515_Complete_Genome	0	0	0	0
GCA_001562155.1_Alteromonas_Mac2_Complete_Genome	0	0	0	0
GCA_001593585.1_Enterobacter_aerogenes_FDAARGOS_139_Complete_Genome	0	0	0	0
GCA_000830055.1_Acinetobacter_baumannii_A1_Complete_Genome	0	0	0	0
GCA_000010185.1_Finegoldia_magna_ATCC_29328_Complete_Genome	0	0	0	0
GCA_000025985.1_Bacteroides_fragilis_NCTC_9343_NA_Complete_Genome	0	0	0	0
GCA_001633145.1_Rhodovulum_sulfidophilum_SNK001_Complete_Genome	0	0	0	0
GCA_000027045.1_Staphylococcus_aureus_TW20_Complete_Genome	0	0	0	0
GCA_000195755.1_Desulfovibrio_vulgaris_Hildenborough_Complete_Genome	0	0	0	0
GCA_000184065.1_Pseudoalteromonas_SM9913_NA_Complete_Genome	0	0	0	0
GCA_000021985.1_Thioalkalivibrio_sulfidiphilus_HL_EbGr7_EbGR7_Complete_Genome	0	0	0	0
GCA_000148875.1_Helicobacter_pylori_PeCan4_Complete_Genome	0	0	0	0
GCA_000199675.1_Anaerolinea_thermophila_UNI_1_Complete_Genome	0	0	0	0
GCA_000742755.1_Klebsiella_pneumoniae_ATCC_43816_KPPR1_Complete_Genome	0	0	0	0
GCA_001678905.1_Dermabacter_vaginalis_AD1_86_Complete_Genome	0	0	0	0
GCA_000165525.1_Haemophilus_influenzae_R2866_Complete_Genome	0	0	0	0
GCA_001562215.1_Stenotrophomonas_KCTC_12332_YM1_Complete_Genome	0	0	0	0
GCA_000319475.1_Bacillus_velezensis_AS43_3_Complete_Genome	0	0	0	0
GCA_000583795.1_Campylobacter_coli_RM5611_Complete_Genome	0	0	0	0
GCA_000014545.1_Lactococcus_lactis_cremoris_SK11_Complete_Genome	0	0	0	0
GCA_000177615.2_Frankia_symbiont_of_Datisca_glomerata_4085684_Complete_Genome	0	0	0	0
GCA_000017585.1_Campylobacter_hominis_ATCC_BAA_381_Complete_Genome	0	0	0	0
GCA_001683115.1_Corynebacterium_glutamicum_ZL_6_Complete_Genome	0	0	0	0
GCA_000784865.1_Enterobacter_cloacae_ECNIH4_Complete_Genome	0	0	0	0
GCA_001687805.1_Vibrio_scophthalmi_VS_05_Complete_Genome	0	0	0	0
GCA_000422165.1_Lactobacillus_helveticus_CNRZ32_Complete_Genome	0	0	0	0
GCA_000007285.1_Streptococcus_pyogenes_MGAS8232_Complete_Genome	0	0	0	0
GCA_000014165.1_Mycobacterium_MCS_Complete_Genome	0	0	0	0
GCA_001025135.1_Bifidobacterium_bifidum_ATCC_29521_JCM_1255_DSM_20456_Complete_Genome	0	0	0	0
GCA_000597865.1_Eubacterium_acidaminophilum_DSM_3953_Complete_Genome	0	0	0	0
GCA_000210455.1_Peptoclostridium_difficile_2007855_Complete_Genome	0	0	0	0
GCA_001560895.1_Streptococcus_mitis_SVGS_061_Complete_Genome	0	0	0	0
GCA_000017685.1_Leptospira_biflexa_serovar_Patoc_1_Paris_Complete_Genome	0	0	0	0
GCA_000367425.1_Raoultella_ornithinolytica_B6_Complete_Genome	0	0	0	0
GCA_001687545.1_Altererythrobacter_namhicola_JCM_16345_Complete_Genome	0	0	0	0
GCA_000940975.1_Salmonella_enterica_serovar_Montevideo_USDA_ARS_USMARC_1903_Complete_Genome	0	0	0	0
GCA_001433435.1_Vibrio_vulnificus_FORC_009_Complete_Genome	0	0	0	0
GCA_000550765.1_Komagataeibacter_xylinus_E25_Complete_Genome	0	0	0	0
GCA_000250675.3_Nocardia_brasiliensis_ATCC_700358_HUJEG_1_Complete_Genome	0	0	0	0
GCA_000192725.1_Brucella_melitensis_M28_Complete_Genome	0	0	0	0
GCA_001712835.1_Streptococcus_agalactiae_NGBS357_Complete_Genome	0	0	0	0
GCA_000219455.1_Bifidobacterium_longum_KACC_91563_Complete_Genome	0	0	0	0
GCA_000697965.2_Ensifer_adhaerens_Casida_A_Complete_Genome	0	0	0	0
GCA_000281535.2_Klebsiella_pneumoniae_KPNIH1_Complete_Genome	0	0	0	0
GCA_000007365.1_Buchnera_aphidicola_Sg_Schizaphis_graminum_Complete_Genome	0	0	0	0
GCA_000175115.2_Geobacter_M18_Complete_Genome	0	0	0	0
GCA_000318825.1_Chlamydia_trachomatis_L1_440_LN_Complete_Genome	0	0	0	0
GCA_001675245.1_Vibrio_vulnificus_FORC_017_Complete_Genome	0	0	0	0
GCA_000385905.1_Salmonella_enterica_serovar_Typhi_Ty21a_Complete_Genome	0	0	0	0
GCA_000597965.1_Staphylococcus_aureus_502A_Complete_Genome	0	0	0	0
GCA_000012205.1_Pseudomonas_savastanoi_pv_phaseolicola_1448A_BAA_978_Complete_Genome	0	0	0	0
GCA_001623585.1_Salmonella_enterica_serovar_Anatum_USDA_ARS_USMARC_1728_Complete_Genome	0	0	0	0
GCA_001022295.1_Klebsiella_oxytoca_CAV1099_Complete_Genome	0	0	0	0
GCA_001558275.1_Staphylococcus_saprophyticus_FDAARGOS_168_Complete_Genome	0	0	0	0
GCA_000699465.1_Bacillus_subtilis_JH642_AG174_Complete_Genome	0	0	0	0
GCA_000468515.1_Escherichia_coli_LY180_Complete_Genome	0	0	0	0
GCA_001572685.1_Streptococcus_suis_NSUI060_Complete_Genome	0	0	0	0
GCA_000730365.1_Corynebacterium_pseudotuberculosis_48252_Complete_Genome	0	0	0	0
GCA_000257275.1_Escherichia_coli_P12b_Complete_Genome	0	0	0	0
GCA_000026545.1_Escherichia_coli_O127_H6_E2348_69_Complete_Genome	0	0	0	0
GCA_001664305.1_Rhizobium_N1314_Complete_Genome	0	0	0	0
GCA_001545015.1_Mycobacterium_tuberculosis_22103_Complete_Genome	0	0	0	0
GCA_001513715.1_Spiroplasma_turonicum_Tab4c_Complete_Genome	0	0	0	0
GCA_000740985.1_Haemophilus_parasuis_SH03_Complete_Genome	0	0	0	0
GCA_000221985.1_Streptococcus_pseudopneumoniae_IS7493_Complete_Genome	0	0	0	0
GCA_001281115.1_Arthrobacter_LS16_Complete_Genome	0	0	0	0
GCA_000834735.1_Yersinia_enterocolitica_2516_87_Complete_Genome	0	0	0	0
GCA_000154785.2_Roseobacter_litoralis_Och_149_Complete_Genome	0	0	0	0
GCA_001457495.1_Staphylococcus_aureus_NCTC13435_Complete_Genome	0	0	0	0
GCA_001457635.1_Streptococcus_pneumoniae_NCTC7465_Complete_Genome	0	0	0	0
GCA_000463055.1_Staphylococcus_aureus_CN1_Complete_Genome	0	0	0	0
GCA_000590455.1_Bacillus_pumilus_MTCC_B6033_Complete_Genome	0	0	0	0
GCA_000012805.1_Nitrosococcus_oceani_ATCC_19707_Complete_Genome	0	0	0	0
GCA_001558435.1_Vibrio_harveyi_ATCC_43516_Complete_Genome	0	0	0	0
GCA_000236605.1_Geobacillus_thermoleovorans_CCB_US3_UF5_Complete_Genome	0	0	0	0
GCA_000025465.1_Klebsiella_variicola_At_22_Complete_Genome	0	0	0	0
GCA_000486445.2_Salmonella_enterica_serovar_Sloterdijk_ATCC_15791_Complete_Genome	0	0	0	0
GCA_000014885.1_Shewanella_piezotolerans_WP3_Complete_Genome	0	0	0	0
GCA_001664485.1_Rhizobium_N324_Complete_Genome	0	0	0	0
GCA_000723505.1_Mucinivorans_hirudinis_NA_Complete_Genome	0	0	0	0
GCA_001447915.1_Candidatus_Sulcia_muelleri_PUNC_Complete_Genome	0	0	0	0
GCA_000292505.1_Mycoplasma_genitalium_M2288_Complete_Genome	0	0	0	0
GCA_000024905.1_Thermanaerovibrio_acidaminovorans_DSM_6589_Complete_Genome	0	0	0	0
GCA_001708385.1_Flavobacterium_psychrophilum_Z1_Complete_Genome	0	0	0	0
GCA_000091005.1_Escherichia_coli_O26_H11_11368_Complete_Genome	0	0	0	0
GCA_000016725.1_Acidiphilium_cryptum_JF_5_Complete_Genome	0	0	0	0
GCA_001027045.1_Staphylococcus_aureus_RKI4_Complete_Genome	0	0	0	0
GCA_000445405.1_Klebsiella_pneumoniae_JM45_NA_Complete_Genome	0	0	0	0
GCA_001430885.1_Candidatus_Peribacter_riflensis_RIFOXYD1_FULL_PER_ii_59_16_Complete_Genome	0	0	0	0
GCA_001274895.1_Corynebacterium_lactis_RW2_5_Complete_Genome	0	0	0	0
GCA_000344785.1_Corynebacterium_callunae_DSM_20147_Complete_Genome	0	0	0	0
GCA_000689635.2_Anaplasma_phagocytophilum_Norway_variant2_Complete_Genome	0	0	0	0
GCA_000438725.2_Listeria_monocytogenes_J1817_Complete_Genome	0	0	0	0
GCA_000010665.1_Desulfovibrio_magneticus_RS_1_Complete_Genome	0	0	0	0
GCA_000012885.1_Pelobacter_carbinolicus_DSM_2380_Complete_Genome	0	0	0	0
GCA_000317615.1_Dactylococcopsis_salina_PCC_8305_Complete_Genome	0	0	0	0
GCA_000214765.2_Escherichia_coli_NA114_Complete_Genome	0	0	0	0
GCA_000013805.1_Yersinia_pestis_Nepal516_Complete_Genome	0	0	0	0
GCA_000582665.1_Lactobacillus_paracasei_N1115_Complete_Genome	0	0	0	0
GCA_000763475.1_Listeria_ivanovii_londoniensis_WSLC_30167_Complete_Genome	0	0	0	0.06
GCA_000277025.1_Legionella_pneumophila_Hextuple_2q_Philadelphia_1_Lp02_Complete_Genome	0	0	0	0
GCA_000007745.1_Mannheimia_succiniciproducens_MBEL55E_Complete_Genome	0	0	0	0
GCA_000298455.2_Chlamydia_psittaci_VS225_Complete_Genome	0	0	0	0
GCA_000292405.1_Mycoplasma_genitalium_M2321_Complete_Genome	0	0	0	0
GCA_001077655.1_Acinetobacter_baumannii_Ab04_mff_Complete_Genome	0	0	0	0
GCA_001029145.1_Burkholderia_contaminans_MS14_Complete_Genome	0	0	0	0
GCA_000600145.1_Helicobacter_pylori_oki154_Complete_Genome	0	0	0	0
GCA_000830075.1_Bacillus_atrophaeus_NRS_1221A_Complete_Genome	0	0	0	0
GCA_000177655.2_Micromonospora_L5_Complete_Genome	0	0	0	0
GCA_000931565.1_Escherichia_coli_MNCRE44_Complete_Genome	0	0	0	0
GCA_000242335.3_Prevotella_dentalis_DSM_3688_Complete_Genome	0	0	0	0
GCA_000300075.1_Candidatus_Portiera_aleyrodidarum_BT_B_HRs_Complete_Genome	0	0	0	0
GCA_000742955.1_Ochrobactrum_anthropi_OAB_Complete_Genome	0	0	0	0
GCA_000418495.1_Lactobacillus_rhamnosus_LOCK908_Complete_Genome	0	0	0	0
GCA_000012765.1_Mycoplasma_capricolum_ATCC_27343_Complete_Genome	0	0	0	0
GCA_000300135.1_Leuconostoc_carnosum_JB16_Complete_Genome	0	0	0	0
GCA_001683155.1_Bacillus_anthracis_PR02_Complete_Genome	0	0	0	0
GCA_000147835.3_Sphingobium_chlorophenolicum_L_1_Complete_Genome	0	0	0	0
GCA_001647655.1_Haemophilus_ducreyi_VAN1_Complete_Genome	0	0	0	0
GCA_001647815.1_Haemophilus_ducreyi_GHA1_Complete_Genome	0	0	0	0
GCA_000800455.1_Bifidobacterium_kashiwanohense_PV20_2_Complete_Genome	0	0	0	0
GCA_000006625.1_Ureaplasma_parvum_serovar_3_ATCC_700970_Complete_Genome	0	0	0	0
GCA_001455145.1_Fusobacterium_hwasookii_ChDC_F174_Complete_Genome	0	0	0	0
GCA_000317835.1_Deinococcus_peraridilitoris_DSM_19664_Complete_Genome	0	0	0	0
GCA_000023145.1_Corynebacterium_kroppenstedtii_DSM_44385_Complete_Genome	0	0	0	0
GCA_000803645.1_Sphingopyxis_fribergensis_Kp5_2_Complete_Genome	0	0	0	0
GCA_000247605.1_Acetobacterium_woodii_DSM_1030_Complete_Genome	0	0	0	0
GCA_000294695.2_Arthrobacter_Rue61a_Complete_Genome	0	0	0	0
GCA_000953635.1_Tatlockia_micdadei_ATCC33218_Complete_Genome	0	0	0	0
GCA_001409135.1_Salmonella_enterica_serovar_Weltevreden_2511STDY5462388_Complete_Genome	0	0	0	0
GCA_000015585.1_Halorhodospira_halophila_SL1_Complete_Genome	0	0	0	0
GCA_000015025.1_Acidothermus_cellulolyticus_11B_ATCC_43068_Complete_Genome	0	0	0	0
GCA_001521855.1_Synechococcus_PCC_73109_Complete_Genome	0	0	0	0
GCA_000738045.1_Bacteroides_dorei_HS1_L_1_B_010_Complete_Genome	0	0	0	0
GCA_000010485.1_Escherichia_coli_SE15_Complete_Genome	0	0	0	0
GCA_000189775.3_Thermoanaerobacterium_xylanolyticum_LX_11_Complete_Genome	0	0	0	0
GCA_000819565.1_Celeribacter_indicus_P73_Complete_Genome	0	0	0	0
GCA_000178975.2_Granulicella_tundricola_MP5ACTX9_Complete_Genome	0	0	0	0
GCA_000279145.1_Melioribacter_roseus_P3M_2_Complete_Genome	0	0	0	0
GCA_000590635.1_Chlamydia_trachomatis_F_11_96_Complete_Genome	0	0	0	0
GCA_001653775.1_Vibrio_vulnificus_FORC_016_Complete_Genome	0	0	0	0
GCA_000277715.1_Propionibacterium_propionicum_F0230a_Complete_Genome	0	0	0	0
GCA_001507645.1_Hymenobacter_DG5B_Complete_Genome	0	0	0	0
GCA_000993745.1_Streptococcus_suis_ZY05719_Complete_Genome	0	0	0	0
GCA_000953015.1_Candidatus_Methylopumilus_turicensis_MMS_10A_171_Complete_Genome	0	0	0	0
GCA_000011605.1_Pectobacterium_atrosepticum_SCRI1043_Complete_Genome	0	0	0	0
GCA_001465675.1_Staphylococcus_aureus_RIVM1607_Complete_Genome	0	0	0	0
GCA_000183185.1_Mycoplasma_hyopneumoniae_168_Complete_Genome	0	0	0	0
GCA_000750375.1_Salmonella_enterica_serovar_Enteritidis_OLF_SE11_10058_Complete_Genome	0	0	0	0
GCA_001305235.1_Salmonella_enterica_serovar_Enteritidis_FORC_007_Complete_Genome	0	0	0	0
GCA_000756125.1_Burkholderia_pseudomallei_Mahidol_1106a_Complete_Genome	0	0	0	0
GCA_000310065.1_Propionibacterium_acidipropionici_ATCC_4875_Complete_Genome	0	0	0	0
GCA_000739495.1_Klebsiella_pneumoniae_blaNDM_1_Complete_Genome	0	0	0	0
GCA_000349765.1_Mannheimia_haemolytica_USDA_ARS_USMARC_183_Complete_Genome	0	0	0	0
GCA_001688685.1_Lactobacillus_reuteri_I49_Complete_Genome	0	0	0	0
GCA_000024145.1_Chlamydophila_pneumoniae_LPCoLN_Complete_Genome	0	0	0	0
GCA_000474035.1_synthetic_Escherichia_coli_C321_deltaA_Complete_Genome	0	0	0	0
GCA_000816045.1_Dickeya_zeae_EC1_Complete_Genome	0	0	0	0
GCA_000317305.3_Mycobacterium_neoaurum_VKM_Ac_1815D_Complete_Genome	0	0	0	0
GCA_000521585.1_Buchnera_aphidicola_F009_Myzus_persicae_Complete_Genome	0	0	0	0
GCA_000250655.1_Paenibacillus_mucilaginosus_3016_Complete_Genome	0	0	0	0
GCA_001544015.1_Limnochorda_pilosa_HC45_Complete_Genome	0	0	0	0
GCA_000025265.1_Conexibacter_woesei_DSM_14684_Complete_Genome	0	0	0	0
GCA_000019085.1_Thermoanaerobacter_pseudethanolicus_ATCC_33223_39E_Complete_Genome	0	0	0	0
GCA_000829035.1_Lactobacillus_paracasei_JCM_8130_Complete_Genome	0	0	0	0
GCA_000007025.1_Rickettsia_conorii_Malish_7_Complete_Genome	0	0	0	0
GCA_000054005.1_Brucella_abortus_2308_Complete_Genome	0	0	0	0
GCA_000026925.1_Chlamydia_trachomatis_B_Jali20_OT_Complete_Genome	0	0	0	0
GCA_000164675.2_Streptococcus_parasanguinis_ATCC_15912_Complete_Genome	0	0	0	0
GCA_001580515.1_Staphylococcus_aureus_UTSW_MRSA_55_Complete_Genome	0	0	0	0
GCA_000231925.1_Streptococcus_suis_ST1_Complete_Genome	0	0	0	0
GCA_001663835.1_Lactobacillus_curvatus_FBA2_Complete_Genome	0	0	0	0
GCA_000953415.1_Candidatus_Portiera_aleyrodidarum_AF_CAI_Complete_Genome	0	0	0	0
GCA_001296095.1_Lactobacillus_plantarum_ZS2058_Complete_Genome	0	0	0	0
GCA_000953135.1_Legionella_fallonii_LLAP_10_Complete_Genome	0	0	0	0
GCA_900044015.1_Enterobacteriaceae_bacterium_symbiont_of_Trionymus_perrisii_HETPER_Complete_Genome	0	0	0	0
GCA_000695875.1_Staphylococcus_aureus_UA_S391_USA300_Complete_Genome	0	0	0	0
GCA_000018545.1_Sinorhizobium_fredii_NGR234_Complete_Genome	0	0	0	0
GCA_000801165.1_Escherichia_coli_RM9387_Complete_Genome	0	0	0	0
GCA_000023805.1_Helicobacter_pylori_52_Complete_Genome	0	0	0	0
GCA_000756485.1_Streptococcus_pyogenes_M23ND_Complete_Genome	0	0	0	0
GCA_000230655.3_Thermotoga_maritima_MSB8_Complete_Genome	0	0	0	0
GCA_000953255.1_Staphylococcus_aureus_ILRI_Eymole1_1_Complete_Genome	0	0	0	0
GCA_000177235.2_Bacillus_cellulosilyticus_DSM_2522_Complete_Genome	0	0	0	0
GCA_000330865.1_Serratia_marcescens_FGI94_Complete_Genome	0	0	0	0
GCA_001042835.1_Xanthomonas_oryzae_pv_oryzicola_CFBP7341_Complete_Genome	0	0	0	0
GCA_001610615.1_Mycobacterium_abscessus_FLAC045_Complete_Genome	0	0	0	0
GCA_000164865.1_Enterobacter_lignolyticus_SCF1_Complete_Genome	0	0	0	0
GCA_000988605.1_Moraxella_bovoculi_58069_Complete_Genome	0	0	0	0
GCA_001677115.1_Legionella_pneumophila_Pontiac_Complete_Genome	0	0	0	0
GCA_000253015.1_Bartonella_clarridgeiae_73_Complete_Genome	0	0	0	0
GCA_000348805.1_Blattabacterium_Panesthia_angustipennis_spadica_BPAA_Complete_Genome	0	0	0	0
GCA_000022245.1_Shigella_flexneri_2002017_Complete_Genome	0	0	0	0
GCA_000019365.1_Methylobacterium_4_46_Complete_Genome	0	0	0	0
GCA_000222485.1_Cyclobacterium_marinum_DSM_745_Complete_Genome	0	0	0	0
GCA_000512205.2_Sphingomonas_sanxanigenens_DSM_19645_NX02_Complete_Genome	0	0	0	0
GCA_000010345.1_Sulfurovum_NBC37_1_Complete_Genome	0	0	0	0
GCA_000009305.1_Helicobacter_acinonychis_Sheeba_Complete_Genome	0	0	0	0
GCA_000237065.1_Pseudomonas_fluorescens_F113_Complete_Genome	0	0	0	0
GCA_001305615.1_Confluentimicrobium_EMB200_NS6_Complete_Genome	0	0	0	0
GCA_000940785.1_Bacillus_thuringiensis_serovar_morrisoni_BGSC_4AA1_Complete_Genome	0	0	0	0
GCA_000819445.1_Corynebacterium_humireducens_NBRC_106098_DSM_45392_Complete_Genome	0	0	0	0
GCA_001433715.1_Alteromonas_stellipolaris_LMG_21856_Complete_Genome	0	0	0	0
GCA_000008625.1_Aquifex_aeolicus_VF5_Complete_Genome	0	0	0	0
GCA_000090405.1_Salinibacter_ruber_M8_Complete_Genome	0	0	0	0
GCA_000827855.1_Candidatus_Portiera_aleyrodidarum_MED_Bemisia_tabaci_BT_Q_Complete_Genome	0	0	0	0
GCA_000277405.1_Helicobacter_pylori_Shi112_Complete_Genome	0	0	0	0
GCA_001047215.1_Corynebacterium_pseudotuberculosis_262_Complete_Genome	0	0	0	0
GCA_001623725.1_Salmonella_enterica_serovar_Typhimurium_USDA_ARS_USMARC_1808_Complete_Genome	0	0	0	0
GCA_000550785.1_Corynebacterium_casei_LMG_S_19264_Complete_Genome	0	0	0	0
GCA_001651945.1_Escherichia_coli_O157_H7_FRIK2533_Complete_Genome	0	0	0	0
GCA_000294515.1_Nocardiopsis_alba_ATCC_BAA_2165_Complete_Genome	0	0	0	0
GCA_000008365.1_Mycoplasma_mobile_163K_Complete_Genome	0	0	0	0
GCA_000218305.1_Listeria_monocytogenes_M7_Complete_Genome	0	0	0	0
GCA_000572195.1_Mycobacterium_tuberculosis_CCDC5180_Complete_Genome	0	0	0	0
GCA_000828935.1_Acinetobacter_baumannii_IOMTU_433_Complete_Genome	0	0	0	0
GCA_000224085.1_Muricauda_ruestringensis_DSM_13258_Complete_Genome	0	0	0	0
GCA_001188795.1_Yersinia_pestis_3067_Complete_Genome	0	0	0	0
GCA_000286755.1_Mycoplasma_gallisepticum_WI01_2001_043_13_2P_Complete_Genome	0	0	0	0
GCA_000008505.1_Bacillus_thuringiensis_serovar_konkukian_97_27_Complete_Genome	0	0	0	0
GCA_000015925.1_Burkholderia_pseudomallei_1106a_Complete_Genome	0	0	0	0
GCA_000013025.1_Hyphomonas_neptunium_ATCC_15444_Complete_Genome	0	0	0	0
GCA_000348585.1_Xanthomonas_axonopodis_Xac29_1_Complete_Genome	0	0	0	0
GCA_000008285.1_Listeria_monocytogenes_serotype_4b_F2365_Complete_Genome	0	0	0	0
GCA_000019165.1_Heliobacterium_modesticaldum_Ice1_ATCC_51547_Complete_Genome	0	0	0	0
GCA_000184435.1_Mycobacterium_gilvum_Spyr1_Complete_Genome	0	0	0	0
GCA_001026945.1_Corynebacterium_pseudotuberculosis_29156_Complete_Genome	0	0	0	0
GCA_000223195.1_Brucella_suis_1330_Complete_Genome	0	0	0	0
GCA_000091725.1_Propionibacterium_freudenreichii_shermanii_CIRM_BIA1_B1AI_Complete_Genome	0	0	0	0
GCA_001718955.1_Burkholderia_stagnalis_MSMB735WGS_Complete_Genome	0	0	0	0
GCA_000348565.1_Edwardsiella_piscicida_C07_087_Complete_Genome	0	0	0	0
GCA_000178875.2_Shewanella_baltica_OS678_Complete_Genome	0	0	0	0
GCA_000210875.1_Haemophilus_influenzae_10810_Complete_Genome	0	0	0	0
GCA_000348765.2_Hydrogenobaculum_SN_Complete_Genome	0	0	0	0
GCA_001281365.1_Pseudomonas_syringae_UMAF0158_Complete_Genome	0	0	0	0
GCA_000270045.1_Helicobacter_pylori_F32_Complete_Genome	0	0	0	0
GCA_000012525.1_Synechococcus_elongatus_PCC_7942_Complete_Genome	0	0	0	0
GCA_000241935.1_Corynebacterium_diphtheriae_BH8_Complete_Genome	0	0	0	0
GCA_000828775.1_Serratia_marcescens_SM39_Complete_Genome	0	0	0	0
GCA_001715385.1_Brucella_2002734562_Complete_Genome	0	0	0	0
GCA_000299995.1_Alteromonas_macleodii_Black_Sea_11_Complete_Genome	0	0	0	0
GCA_000009745.1_Vibrio_vulnificus_YJ016_Complete_Genome	0	0	0	0
GCA_001606295.1_Mycobacterium_abscessus_FLAC013_Complete_Genome	0	0	0	0
GCA_000306825.1_Corynebacterium_ulcerans_0102_Complete_Genome	0	0	0	0
GCA_001047635.1_Leptospira_interrogans_serovar_Manilae_UP_MMC_NIID_LP_Complete_Genome	0	0	0	0
GCA_000380325.1_Salmonella_enterica_serovar_Typhimurium_U288_Complete_Genome	0	0	0	0
GCA_001447075.1_Streptomyces_hygroscopicus_limoneus_KCTC_1717_Complete_Genome	0	0	0	0
GCA_001602095.1_Helicobacter_himalayensis_YS1_Complete_Genome	0	0	0	0
GCA_000016345.1_Polynucleobacter_asymbioticus_QLW_P1DMWA_1_Complete_Genome	0	0	0	0
GCA_000439395.1_Haemophilus_parasuis_ZJ0906_Complete_Genome	0	0	0	0
GCA_001658005.1_Sphingobium_EP60837_Complete_Genome	0	0	0	0
GCA_001653955.1_Francisella_persica_ATCC_VR_331_Complete_Genome	0	0	0	0
GCA_000385945.1_Streptomyces_fulvissimus_DSM_40593_Complete_Genome	0	0	0	0
GCA_000168575.2_Listeria_monocytogenes_FSL_R2_561_Complete_Genome	0	0	0	0
GCA_000831465.1_Candidatus_Sulcia_muelleri_TETUND_Complete_Genome	0	0	0	0
GCA_000240075.2_Flavobacterium_columnare_ATCC_49512_Complete_Genome	0	0	0	0
GCA_001683255.1_Bacillus_anthracis_PR09_1_Complete_Genome	0	0	0	0
GCA_000008385.1_Wolbachia_endosymbiont_TRS_of_Brugia_malayi_NA_Complete_Genome	0	0	0	0
GCA_000807295.1_Borrelia_miyamotoi_CT14D4_Complete_Genome	0	0	0	0
GCA_000743035.1_Candidatus_Caedibacter_acanthamoebae_30173_Complete_Genome	0	0	0	0
GCA_001047715.1_Listeria_monocytogenes_CFSAN023463_Complete_Genome	0	0	0	0
GCA_001280365.1_Serratia_marcescens_RSC_14_Complete_Genome	0	0	0	0
GCA_001682305.1_Escherichia_coli_EC590_Complete_Genome	0	0	0	0
GCA_000336425.1_Serratia_marcescens_WW4_Complete_Genome	0	0	0	0
GCA_000092405.1_Syntrophothermus_lipocalidus_DSM_12680_Complete_Genome	0	0	0	0
GCA_000017805.1_Roseiflexus_castenholzii_DSM_13941_Complete_Genome	0	0	0	0
GCA_000012685.1_Myxococcus_xanthus_DK_1622_Complete_Genome	0	0	0	0
GCA_000148815.2_Lactobacillus_plantarum_ST_III_Complete_Genome	0	0	0	0
GCA_000236585.1_Thermus_CCB_US3_UF1_Complete_Genome	0	0	0	0
GCA_001051095.1_Streptococcus_pyogenes_HKU488_Complete_Genome	0	0	0	0
GCA_000317975.2_Carnobacterium_maltaromaticum_LMA28_Complete_Genome	0	0	0	0
GCA_001605365.1_Bordetella_pertussis_H788_Complete_Genome	0	0	0	0
GCA_000283935.1_Rickettsia_rickettsii_Hlp_2_Complete_Genome	0	0	0	0
GCA_000812165.1_Bordetella_pertussis_137_Complete_Genome	0	0	0	0
GCA_000770195.1_Candidatus_Mycoplasma_girerdii_VCU_M1_Complete_Genome	0	0	0	0
GCA_000017785.1_Francisella_tularensis_holarctica_FTNF002_00_Complete_Genome	0	0	0	0
GCA_000954135.2_Ralstonia_mannitolilytica_SN82F48_Complete_Genome	0	0	0	0
GCA_000230895.3_Mycobacterium_rhodesiae_NBB3_Complete_Genome	0	0	0	0
GCA_000818055.1_Bifidobacterium_animalis_lactis_BF052_Complete_Genome	0	0	0	0
GCA_001638925.1_Sphingomonas_NIC1_Complete_Genome	0	0	0	0
GCA_000021925.1_Desulfitobacterium_hafniense_DCB_2_Complete_Genome	0	0	0	0
GCA_000019265.1_Streptococcus_pneumoniae_Hungary19A_6_Complete_Genome	0	0	0	0
GCA_000214215.1_Marinomonas_posidonica_IVIA_Po_181_Complete_Genome	0	0	0	0
GCA_001558775.1_Staphylococcus_lugdunensis_FDAARGOS_141_Complete_Genome	0	0	0	0
GCA_001697965.1_Neisseria_meningitidis_M25456_Complete_Genome	0	0	0	0
GCA_000185965.1_Pseudoxanthomonas_suwonensis_11_1_Complete_Genome	0	0	0	0
GCA_000441585.1_Chlamydia_trachomatis_RC_F_69_Complete_Genome	0	0	0	0
GCA_001576275.1_Salmonella_enterica_serovar_Typhimurium_SO2_Complete_Genome	0	0	0	0
GCA_001581875.1_Lysinibacillus_sphaericus_OT4b_25_Complete_Genome	0	0	0	0
GCA_000816385.2_Campylobacter_lari_CCUG_22395_Complete_Genome	0	0	0	0
GCA_000988065.1_Mycoplasma_canis_LV_Complete_Genome	0	0	0	0
GCA_001509895.1_Bordetella_pertussis_H321_Complete_Genome	0	0	0	0
GCA_000740315.1_Brucella_abortus_BFY_Complete_Genome	0	0	0	0
GCA_001586155.1_Pseudomonas_citronellolis_P3B5_Complete_Genome	0	0	0	0
GCA_000832785.1_Bacillus_anthracis_V770_NP_1R_Complete_Genome	0	0	0	0
GCA_000512915.1_Barnesiella_viscericola_DSM_18177_C46_Complete_Genome	0	0	0	0
GCA_000019585.2_Xanthomonas_oryzae_pv_PXO99A_Complete_Genome	0	0	0	0
GCA_000011865.1_Campylobacter_jejuni_RM1221_Complete_Genome	0	0	0	0
GCA_000816785.1_Campylobacter_peloridis_LMG_23910_Complete_Genome	0	0	0	0
GCA_000005825.2_Bacillus_pseudofirmus_OF4_Complete_Genome	0	0	0	0
GCA_001611135.1_Pediococcus_damnosus_TMW_2_1535_Complete_Genome	0	0	0	0
GCA_001045995.2_Staphylococcus_aureus_HUV05_Complete_Genome	0	0	0	0
GCA_000184185.1_Escherichia_coli_W_Complete_Genome	0	0	0	0
GCA_000590795.1_Brucella_ceti_TE10759_12_Complete_Genome	0	0	0	0
GCA_000390085.1_Mycobacterium_avium_paratuberculosis_MAP4_Complete_Genome	0	0	0	0
GCA_900086555.1_Neisseria_weaveri_NCTC13585_Complete_Genome	0	0	0	0
GCA_001506885.1_Campylobacter_jejuni_CJ677CC040_Complete_Genome	0	0	0	0
GCA_000196795.1_Acinetobacter_oleivorans_DR1_Complete_Genome	0	0	0	0
GCA_000418365.1_Corynebacterium_terpenotabidum_Y_11_Complete_Genome	0	0	0	0
GCA_000013605.1_Rhodoferax_ferrireducens_T118_DSM_15236_Complete_Genome	0	0	0	0
GCA_900016785.1_Buchnera_aphidicola_Tuberolachnus_salignus_BTs_Complete_Genome	0	0	0	0
GCA_000508245.1_Mycoplasma_ovis_Michigan_Complete_Genome	0	0	0	0
GCA_001514395.1_Piscirickettsia_salmonis_PSCGR01_Complete_Genome	0	0	0	0
GCA_000341695.1_Dehalococcoides_mccartyi_BTF08_Complete_Genome	0	0	0	0
GCA_001271345.1_Chelatococcus_CO_6_Complete_Genome	0	0	0	0
GCA_000217635.1_Buchnera_aphidicola_Cinara_tujafilina_NA_Complete_Genome	0	0	0	0
GCA_000961095.1_Paenibacillus_beijingensis_DSM_24997_Complete_Genome	0	0	0	0
GCA_001553545.1_Capnocytophaga_haemolytica_CCUG_32990_Complete_Genome	0	0	0	0
GCA_001277215.2_Cronobacter_malonaticus_LMG_23826_Complete_Genome	0	0	0	0
GCA_001676725.1_Bordetella_flabilis_AU10664_Complete_Genome	0	0	0	0
GCA_000988465.1_Escherichia_coli_SQ2203_Complete_Genome	0	0	0	0
GCA_900016775.1_Serratia_symbiotica_STs_Complete_Genome	0	0	0	0
GCA_000175295.2_Thermoanaerobacter_brockii_finnii_Ako_1_Complete_Genome	0	0	0	0
GCA_000183365.1_Mycoplasma_leachii_PG50_Complete_Genome	0	0	0	0
GCA_001578165.1_Bacillus_pumilus_SH_B11_Complete_Genome	0	0	0	0
GCA_000816025.1_Streptomyces_769_Complete_Genome	0	0	0	0
GCA_001644745.1_Escherichia_coli_2013C_4465_Complete_Genome	0	0	0	0
GCA_001688905.1_Burkholderiales_bacterium_YL45_Complete_Genome	0	0	0	0
GCA_001719145.1_Xanthomonas_citri_pv_malvacearum_MSCT_Complete_Genome	0	0	0	0
GCA_000284115.1_Phycisphaera_mikurensis_NBRC_102666_Complete_Genome	0	0	0	0
GCA_000770495.1_Burkholderia_pseudomallei_TSV_48_Complete_Genome	0	0	0	0
GCA_000286435.2_Morganella_morganii_KT_Complete_Genome	0	0	0	0
GCA_000500935.1_Spiroplasma_apis_B31_Complete_Genome	0	0	0	0
GCA_001644685.1_Methylomonas_DH_1_Complete_Genome	0	0	0	0
GCA_000305935.1_Thermacetogenium_phaeum_DSM_12270_Complete_Genome	0	0	0	0
GCA_001692675.1_Bacillus_thuringiensis_KNU_07_Complete_Genome	0	0	0	0
GCA_000020125.1_Paraburkholderia_phytofirmans_PsJN_Complete_Genome	0	0	0	0
GCA_000024125.1_Robiginitalea_biformata_HTCC2501_Complete_Genome	0	0	0	0
GCA_001020985.1_Corynebacterium_mustelae_DSM_45274_Complete_Genome	0	0	0	0
GCA_001314995.1_Bacteroides_ovatus_ATCC_8483_Complete_Genome	0	0	0	0
GCA_000828715.1_Winogradskyella_PG_2_Complete_Genome	0	0	0	0
GCA_000438665.1_Listeria_monocytogenes_J1_108_Complete_Genome	0	0	0	0
GCA_000494895.1_Streptococcus_suis_T15_Complete_Genome	0	0	0	0
GCA_000306865.1_Legionella_pneumophila_Lorraine_Complete_Genome	0	0	0	0
GCA_000988445.1_Escherichia_coli_SQ171_Complete_Genome	0	0	0	0
GCA_001597285.1_Pseudomonas_alcaligenes_NEB_585_Complete_Genome	0	0	0	0
GCA_000026105.1_Pseudomonas_entomophila_L48_Complete_Genome	0	0	0	0
GCA_000237265.1_Staphylococcus_aureus_LGA251_Complete_Genome	0	0	0	0
GCA_000418325.1_Sorangium_cellulosum_So0157_2_Complete_Genome	0	0	0	0
GCA_000178395.2_Geobacillus_thermoglucosidasius_C56_YS93_Complete_Genome	0	0	0	0
GCA_001506685.1_Campylobacter_jejuni_CJ677CC538_Complete_Genome	0	0	0	0
GCA_000020505.1_Chlorobaculum_parvum_NCIB_8327_Complete_Genome	0	0	0	0
GCA_000305335.1_Streptococcus_salivarius_57_I_Complete_Genome	0	0	0	0
GCA_000023585.1_Paenibacillus_JDR_2_Complete_Genome	0	0	0	0
GCA_000284215.1_Synechocystis_PCC_6803_N_NA_Complete_Genome	0	0	0	0
GCA_000765415.1_Vibrio_cholerae_2012EL_2176_Complete_Genome	0	0	0	0
GCA_000006785.2_Streptococcus_pyogenes_M1_GAS_SF370_Complete_Genome	0	0	0	0
GCA_000418305.1_Psychrobacter_G_Complete_Genome	0	0	0	0
GCA_000511385.1_Phaeobacter_gallaeciensis_DSM_26640_Complete_Genome	0	0	0	0
GCA_000390265.1_Thermotoga_maritima_MSB8_Complete_Genome	0	0	0	0
GCA_001651805.1_Marinobacterium_ST58_10_Complete_Genome	0	0	0	0
GCA_000800315.1_Neisseria_meningitidis_NM3682_Complete_Genome	0	0	0	0
GCA_000427275.1_Mannheimia_haemolytica_D171_Complete_Genome	0	0	0	0
GCA_000068525.2_Chlamydia_trachomatis_L2b_UCH_1_proctitis_Complete_Genome	0	0	0	0
GCA_001561975.1_Corynebacterium_stationis_ATCC_6872_Complete_Genome	0	0	0	0
GCA_000272815.2_Salmonella_enterica_serovar_Newport_CVM_N18486_Complete_Genome	0	0	0	0
GCA_000800415.1_Neisseria_meningitidis_M10208_Complete_Genome	0	0	0	0
GCA_000191465.1_Neisseria_meningitidis_M01_240149_Complete_Genome	0	0	0	0
GCA_000484195.2_Salmonella_enterica_serovar_Agona_460004_2_1_Complete_Genome	0	0	0	0
GCA_001717685.1_Staphylococcus_aureus_1971_CO1_Complete_Genome	0	0	0	0
GCA_000166775.1_Caldicellulosiruptor_kronotskyensis_2002_Complete_Genome	0	0	0	0
GCA_000963865.1_Muricauda_lutaonensis_CC_HSB_11_Complete_Genome	0	0	0	0
GCA_000242775.1_Corynebacterium_diphtheriae_HC03_Complete_Genome	0	0	0	0
GCA_000013065.1_Bacillus_cereus_Q1_Complete_Genome	0	0	0	0
GCA_000739105.1_Streptomyces_lividans_TK24_Complete_Genome	0	0	0	0
GCA_000016105.1_Francisella_tularensis_WY96_3418_Complete_Genome	0	0	0	0
GCA_000331975.1_Candidatus_Uzinura_diaspidicola_ASNER_Complete_Genome	0	0	0	0
GCA_001688965.1_Erysipelotrichaceae_bacterium_I46_Complete_Genome	0	0	0	0
GCA_000024585.1_Staphylococcus_aureus_ED98_Complete_Genome	0	0	0	0
GCA_000510265.1_Candidatus_Endolissoclinum_faulkneri_L5_Complete_Genome	0	0	0	0
GCA_001702455.1_Citrobacter_freundii_B38_Complete_Genome	0	0	0	0
GCA_001559215.1_Enterobacter_aerogenes_FDAARGOS_152_Complete_Genome	0	0	0	0
GCA_000292685.1_Candidatus_Portiera_aleyrodidarum_BT_B_HRs_Complete_Genome	0	0	0	0
GCA_000182835.1_Lactobacillus_delbrueckii_bulgaricus_ND02_Complete_Genome	0	0	0	0
GCA_001559635.1_Escherichia_coli_B_C3029_Complete_Genome	0	0	0	0
GCA_000017265.1_Phenylobacterium_zucineum_HLK1_Complete_Genome	0	0	0	0
GCA_000013265.1_Escherichia_coli_UTI89_Complete_Genome	0	0	0	0
GCA_000194605.1_Fluviicola_taffensis_DSM_16823_Complete_Genome	0	0	0	0
GCA_000007725.1_Buchnera_aphidicola_Bp_Baizongia_pistaciae_Complete_Genome	0	0	0	0
GCA_000812665.2_Halocynthiibacter_arcticus_PAMC_20958_Complete_Genome	0	0	0	0
GCA_001507025.1_Campylobacter_jejuni_CJ677CC100_Complete_Genome	0	0	0	0
GCA_000020605.1_Eubacterium_rectale_ATCC_33656_Complete_Genome	0	0	0	0
GCA_001281425.1_Bifidobacterium_breve_BR3_Complete_Genome	0	0	0	0
GCA_001277275.1_Cronobacter_sakazakii_NCTC_8155_Complete_Genome	0	0	0	0
GCA_001605425.1_Bordetella_pertussis_I472_Complete_Genome	0	0	0	0
GCA_000155675.2_Octadecabacter_antarcticus_307_Complete_Genome	0	0	0	0
GCA_001580175.1_Shigella_flexneri_2a_981_Complete_Genome	0	0	0	0
GCA_000832585.1_Bacillus_anthracis_Pasteur_Complete_Genome	0	0	0	0
GCA_001549675.1_Staphylococcus_aureus_TMUS2134_Complete_Genome	0	0	0	0
GCA_001704335.1_Lactobacillus_plantarum_DF_Complete_Genome	0	0	0	0
GCA_001688765.1_Akkermansia_muciniphila_YL44_Complete_Genome	0	0	0	0
GCA_000017125.1_Staphylococcus_aureus_JH1_Complete_Genome	0	0	0	0
GCA_001558995.2_Escherichia_coli_O157_H7_JEONG_1266_Complete_Genome	0	0	0	0
GCA_000145255.1_Gallionella_capsiferriformans_ES_2_Complete_Genome	0	0	0	0
GCA_001046095.2_Staphylococcus_aureus_V2200_Complete_Genome	0	0	0	0
GCA_001281045.1_Spiroplasma_cantharicola_CC_1_Complete_Genome	0	0	0	0
GCA_001469775.1_Lactobacillus_delbrueckii_bulgaricus_MN_BM_F01_Complete_Genome	0	0	0	0
GCA_001679665.1_Caulobacteraceae_bacterium_OTSz_A_272_Complete_Genome	0	0	0	0
GCA_001010825.1_Peptoclostridium_difficile_BJ08_Complete_Genome	0	0	0	0.22
GCA_001653395.1_Helicobacter_pylori_DU15_Complete_Genome	0	0	0	0
GCA_000192745.1_Polymorphum_gilvum_SL003B_26A1_Complete_Genome	0	0	0	0
GCA_000023105.1_Beutenbergia_cavernae_DSM_12333_Complete_Genome	0	0	0	0
GCA_001632765.1_Alteromonas_stellipolaris_PQQ_42_Complete_Genome	0	0	0	0
GCA_000496645.1_Pseudomonas_aeruginosa_PA1R_Complete_Genome	0	0	0	0
GCA_000486365.2_Salmonella_enterica_serovar_Thompson_ATCC_8391_Complete_Genome	0	0	0	0
GCA_001605035.1_Bordetella_pertussis_H374_Complete_Genome	0	0	0	0
GCA_000671295.1_Escherichia_coli_O145_H28_RM12581_Complete_Genome	0	0	0	0
GCA_000255175.1_Corynebacterium_diphtheriae_C7_beta_Complete_Genome	0	0	0	0
GCA_000382985.1_Staphylococcus_aureus_ST228_Complete_Genome	0	0	0	0
GCA_000312705.1_Anabaena_90_Complete_Genome	0	0	0	0
GCA_001483425.1_Listeria_monocytogenes_Lm_3136_Complete_Genome	0	0	0	0
GCA_000973525.1_Pasteurella_multocida_OH4807_Complete_Genome	0	0	0	0
GCA_000477035.2_Cellulophaga_baltica_NN016038_Complete_Genome	0	0	0	0
GCA_000954155.1_Mycobacterium_tuberculosis_Beijing_like_Complete_Genome	0	0	0	0
GCA_000512165.1_Klebsiella_pneumoniae_Kp13_Complete_Genome	0	0	0	0
GCA_001547915.1_Pseudomonas_St29_Complete_Genome	0	0	0	0
GCA_000021045.1_Azotobacter_vinelandii_DJ_ATCC_BAA_1303_Complete_Genome	0	0	0	0
GCA_000978535.1_Thermotoga_maritima_Tma200_Complete_Genome	0	0	0	0
GCA_000221025.1_Acidithiobacillus_caldus_SM_1_Complete_Genome	0	0	0	0
GCA_001683195.1_Bacillus_anthracis_PR06_Complete_Genome	0	0	0	0
GCA_001700985.1_Geobacillus_thermoglucosidasius_NCIMB_11955_Complete_Genome	0	0	0	0
GCA_000020685.1_Deinococcus_deserti_VCD115_Complete_Genome	0	0	0	0
GCA_001481755.1_Corynebacterium_pseudotuberculosis_E56_Complete_Genome	0	0	0	0
GCA_000477435.1_Candidatus_Symbiobacter_mobilis_CR_Complete_Genome	0	0	0	0
GCA_000014985.1_Mycobacterium_avium_104_Complete_Genome	0	0	0	0
GCA_000012865.1_Carboxydothermus_hydrogenoformans_Z_2901_Complete_Genome	0	0	0	0
GCA_001606255.1_Mycobacterium_abscessus_FLAC007_Complete_Genome	0	0	0	0
GCA_000176855.2_Acidovorax_avenae_ATCC_19860_Complete_Genome	0	0	0	0
GCA_001704275.1_Streptomyces_noursei_ATCC_11455_Complete_Genome	0	0	0	0
GCA_001721805.1_Pseudomonas_aeruginosa_PA_D16_Complete_Genome	0	0	0	0
GCA_000225325.1_Lactobacillus_sanfranciscensis_TMW_1_1304_Complete_Genome	0	0	0	0
GCA_000196495.1_Aliivibrio_salmonicida_LFI1238_Complete_Genome	0	0	0	0
GCA_000233915.4_Pseudoxanthomonas_spadix_BD_a59_Complete_Genome	0	0	0	0
GCA_000012165.1_Streptococcus_pyogenes_MGAS6180_Complete_Genome	0	0	0	0
GCA_001469655.1_Propionibacterium_acnes_PA_12_1_L1_Complete_Genome	0	0	0	0
GCA_000829355.1_Candidatus_Liberibacter_asiaticus_Ishi_1_Complete_Genome	0	0	0	0
GCA_000747545.1_Bacillus_thuringiensis_serovar_kurstaki_YBT_1520_Complete_Genome	0	0	0	0
GCA_000520015.2_Chania_multitudinisentens_RB_25_Complete_Genome	0	0	0	0
GCA_001006005.1_Serratia_fonticola_DSM_4576_Complete_Genome	0	0	0	0
GCA_000012705.1_Streptococcus_agalactiae_A909_Complete_Genome	0	0	0	0
GCA_000300235.2_Thalassospira_xiamenensis_M_5_DSM_17429_Complete_Genome	0	0	0	0
GCA_000023225.1_Desulfomicrobium_baculatum_DSM_4028_Complete_Genome	0	0	0	0
GCA_001686605.1_Bordetella_pertussis_VA_010_Complete_Genome	0	0	0	0
GCA_001308105.1_Persicobacter_JZB09_Complete_Genome	0	0	0	0
GCA_000252975.1_Listeria_ivanovii_PAM_55_Complete_Genome	0	0	0	0
GCA_000767705.1_Mycobacterium_smegmatis_INHR2_Complete_Genome	0	0	0	0
GCA_000828955.1_Helicobacter_pylori_NY40_Complete_Genome	0	0	0	0
GCA_000010445.1_Staphylococcus_aureus_Mu3_Complete_Genome	0	0	0	0
GCA_000330885.1_Rhizobium_tropici_CIAT_899_Complete_Genome	0	0	0	0
GCA_000512355.1_Legionella_oakridgensis_ATCC_33761_DSM_21215_OR_10_Complete_Genome	0	0	0	0
GCA_000219705.1_Pseudomonas_putida_S16_Complete_Genome	0	0	0	0
GCA_001511775.1_Pseudomonas_URMO17WK12_I11_Yellow_Complete_Genome	0	0	0	0
GCA_000770155.1_Enterobacter_cloacae_GGT036_Complete_Genome	0	0	0	0
GCA_001690115.1_Salmonella_enterica_serovar_Heidelberg_SA02DT09004001_Complete_Genome	0	0	0	0
GCA_000153485.2_Psychroflexus_torquis_ATCC_700755_Complete_Genome	0	0	0	0
GCA_000240325.1_Klebsiella_michiganensis_KCTC_1686_Complete_Genome	0	0	0	0
GCA_000750225.1_Enterobacter_cloacae_ECNIH3_Complete_Genome	0	0	0	0
GCA_000471965.1_Blattabacterium_Nauphoeta_cinerea_NA_Complete_Genome	0	0	0	0
GCA_000016045.1_Salmonella_enterica_serovar_Newport_SL254_Complete_Genome	0	0	0	0
GCA_000146065.1_Candidatus_Cloacimonas_acidaminovorans_Evry_Complete_Genome	0	0	0	0
GCA_000014965.1_Syntrophobacter_fumaroxidans_MPOB_Complete_Genome	0	0	0	0
GCA_001005985.1_Listeria_monocytogenes_CFSAN007956_Complete_Genome	0	0	0	0
GCA_000014085.1_Burkholderia_cenocepacia_AU_1054_Complete_Genome	0	0	0	0
GCA_000093025.1_Methylotenera_versatilis_301_Complete_Genome	0	0	0	0
GCA_001006025.1_Lactobacillus_helveticus_MB2_1_Complete_Genome	0	0	0	0
GCA_001516245.1_Pseudomonas_aeruginosa_F23197_Complete_Genome	0	0	0	0
GCA_000219355.1_Candidatus_Midichloria_mitochondrii_IricVA_Complete_Genome	0	0	0	0
GCA_000626175.1_Salmonella_enterica_serovar_Enteritidis_EC20110354_Complete_Genome	0	0	0	0
GCA_000988355.1_Escherichia_coli_SQ37_Complete_Genome	0	0	0	0
GCA_001689055.1_Enterococcus_faecalis_KB1_Complete_Genome	0	0	0	0
GCA_000967365.1_Staphylococcus_aureus_ST228_Complete_Genome	0	0	0	0
GCA_001611345.1_Staphylococcus_aureus_ST20130941_Complete_Genome	0	0	0	0
GCA_000784945.1_Klebsiella_pneumoniae_KPNIH29_Complete_Genome	0	0	0	0
GCA_001620205.1_Salmonella_enterica_serovar_Anatum_USDA_ARS_USMARC_1727_Complete_Genome	0	0	0	0
GCA_001548355.1_Klebsiella_oxytoca_JKo3_Complete_Genome	0	0	0	0
GCA_000143705.1_Corynebacterium_pseudotuberculosis_FRC41_Complete_Genome	0	0	0	0
GCA_000758625.1_Paenibacillus_FSL_R7_0273_Complete_Genome	0	0	0	0
GCA_001017635.1_Bacillus_thuringiensis_YC_10_Complete_Genome	0	0	0	0
GCA_000438605.1_Listeria_monocytogenes_C1_387_Complete_Genome	0	0	0	0
GCA_000219915.3_Advenella_kashmirensis_WT001_Complete_Genome	0	0	0	0
GCA_001534745.1_Pseudomonas_monteilii_USDA_ARS_USMARC_56711_Complete_Genome	0	0	0	0
GCA_000210835.1_Bacteroides_fragilis_638R_Complete_Genome	0	0	0	0
GCA_000186885.1_Desulfobulbus_propionicus_DSM_2032_Complete_Genome	0	0	0	0
GCA_000833535.1_Francisella_tularensis_SCHU_S4_SHU_Complete_Genome	0	0	0	0
GCA_000513615.1_Listeria_monocytogenes_serotype_4b_81_0861_Complete_Genome	0	0	0	0
GCA_000833475.1_Francisella_tularensis_NIH_B_38_Complete_Genome	0	0	0	0
GCA_001718775.1_Burkholderia_vietnamiensis_AU1233_Complete_Genome	0	0	0	0
GCA_000818015.1_Pseudomonas_balearica_DSM_6083_DSM6083_SP1402_Complete_Genome	0	0	0	0
GCA_001697565.1_Neisseria_meningitidis_M22745_Complete_Genome	0	0	0	0
GCA_000283715.1_Shigella_sonnei_53G_Complete_Genome	0	0	0	0
GCA_001685645.1_Bacillus_velezensis_S3_1_Complete_Genome	0	0	0	0
GCA_000934565.1_Pseudomonas_fluorescens_PCL1751_Complete_Genome	0	0	0	0
GCA_001513615.1_Escherichia_coli_CD306_Complete_Genome	0	0	0	0
GCA_900048035.1_Enterobacteriaceae_bacterium_symbiont_of_Ferrisia_virgata_GEFVIR_Complete_Genome	0	0	0	0
GCA_001641025.1_Staphylococcus_aureus_V521_Complete_Genome	0	0	0	0
GCA_001692655.1_Salmonella_enterica_serovar_Heidelberg_SH14_009_Complete_Genome	0	0	0	0
GCA_000192635.1_Agrobacterium_H13_3_Complete_Genome	0	0	0	0
GCA_000025585.1_Dehalococcoides_mccartyi_GT_Complete_Genome	0	0	0	0
GCA_000730445.1_Corynebacterium_pseudotuberculosis_Ft_2193_67_Complete_Genome	0	0	0	0
GCA_000832925.1_Bacillus_thuringiensis_HD682_Complete_Genome	0	0	0	0
GCA_000012245.1_Pseudomonas_syringae_pv_B728a_Complete_Genome	0	0	0	0
GCA_001702235.1_Pediococcus_claussenii_TMW_2_54_Complete_Genome	0	0	0	0
GCA_000359545.5_Coxiella_burnetii_Cb175_Guyana_NA_Complete_Genome	0	0	0	0
GCA_000237145.1_Actinoplanes_SE50_110_Complete_Genome	0	0	0	0
GCA_000765395.1_Bordetella_holmesii_44057_Complete_Genome	0	0	0	0
GCA_001655295.1_Pseudomonas_JY_Q_Complete_Genome	0	0	0	0
GCA_001723545.1_Lactobacillus_curvatus_WiKim38_Complete_Genome	0	0	0	0
GCA_001559235.1_Citrobacter_FDAARGOS_156_155_Complete_Genome	0	0	0	0
GCA_000262125.1_Escherichia_coli_Xuzhou21_Complete_Genome	0	0	0	0
GCA_001692495.1_Salmonella_enterica_serovar_Heidelberg_A3EZ223_Complete_Genome	0	0	0	0
GCA_001612705.1_Pseudomonas_fluorescens_LBUM636_Complete_Genome	0	0	0	0
GCA_001456095.3_Klebsiella_pneumoniae_KpN06_Complete_Genome	0	0	0	0
GCA_001272875.1_Mycoplasma_pneumoniae_M2192_Complete_Genome	0	0	0	0
GCA_000623275.1_Salmonella_enterica_serovar_Enteritidis_EC20110361_Complete_Genome	0	0	0	0
GCA_000835025.1_Bacillus_thuringiensis_HD1002_Complete_Genome	0	0	0	0
GCA_001677135.1_Mycobacterium_immunogenum_FLAC016_Complete_Genome	0	0	0	0
GCA_000635895.2_Bacillus_cereus_A1_Complete_Genome	0	0	0	0
GCA_000018605.1_Petrotoga_mobilis_SJ95_Complete_Genome	0	0	0	0
GCA_001708655.1_Yersinia_enterocolitica_YE3_Complete_Genome	0	0	0	0
GCA_000417265.2_Klebsiella_pneumoniae_UHKPC07_Complete_Genome	0	0	0	0
GCA_000021025.1_Laribacter_hongkongensis_HLHK9_Complete_Genome	0	0	0	0
GCA_001266755.1_Microbacterium_CGR1_Complete_Genome	0	0	0	0
GCA_001663815.1_Halothiobacillus_LS2_Complete_Genome	0	0	0	0
GCA_001506285.1_Campylobacter_jejuni_CJ677CC521_Complete_Genome	0	0	0	0
GCA_000153405.2_Psychromonas_CNPT3_Complete_Genome	0	0	0	0
GCA_000195435.4_Listeria_monocytogenes_J1816_Complete_Genome	0	0	0	0
GCA_000971765.1_Candidatus_Pantoea_carbekii_US_Complete_Genome	0	0	0	0
GCA_000988615.1_Moraxella_bovoculi_22581_Complete_Genome	0	0	0	0
GCA_000240165.1_Streptomyces_cattleya_NRRL_8057_DSM_46488_Complete_Genome	0	0	0	0
GCA_000239195.1_Bacillus_cereus_F837_76_Complete_Genome	0	0	0	0
GCA_001702115.1_Lactobacillus_lindneri_TMW_1_1993_Complete_Genome	0	0	0	0
GCA_000292915.1_Burkholderia_cepacia_GG4_Complete_Genome	0	0	0	0
GCA_000011825.1_Streptococcus_thermophilus_LMG_18311_Complete_Genome	0	0	0	0
GCA_000219045.1_Francisella_TX077308_Complete_Genome	0	0	0	0
GCA_001573065.1_Acinetobacter_baumannii_XH860_Complete_Genome	0	0	0	0
GCA_000832885.1_Bacillus_thuringiensis_Al_Hakam_Complete_Genome	0	0	0	0
GCA_001617605.1_Rummeliibacillus_stabekisii_PP9_Complete_Genome	0	0	0	0
GCA_000198515.1_gamma_proteobacterium_HdN1_NA_Complete_Genome	0	0	0	0
GCA_000445035.1_Mycobacterium_abscessus_bolletii_50594_Complete_Genome	0	0	0	0
GCA_001636235.1_Acinetobacter_baumannii_3207_Complete_Genome	0	0	0	0
GCA_000019565.1_Klebsiella_pneumoniae_342_Complete_Genome	0	0	0	0
GCA_001618505.2_Elizabethkingia_anophelis_CSID_3000521207_Complete_Genome	0	0	0	0
GCA_000300005.1_Alcanivorax_dieselolei_B5_Complete_Genome	0	0	0	0
GCA_000009085.1_Campylobacter_jejuni_NCTC_11168_ATCC_700819_Complete_Genome	0	0	0	0
GCA_000828035.1_Staphylococcus_aureus_ST772_MRSA_V_DAR4145_Complete_Genome	0	0	0	0
GCA_000238215.1_Tannerella_forsythia_92A2_Complete_Genome	0	0	0	0
GCA_001639105.1_Azospirillum_humicireducens_SgZ_5_Complete_Genome	0	0	0	0
GCA_000008865.1_Escherichia_coli_O157_H7_Sakai_RIMD_0509952_Complete_Genome	0	0	0	0
GCA_001298485.1_Enterococcus_faecium_64_3_Complete_Genome	0	0	0	0
GCA_000298115.2_Lactobacillus_buchneri_CD034_Complete_Genome	0	0	0	0
GCA_001712875.1_Maize_bushy_stunt_phytoplasma_M3_Complete_Genome	0	0	0	0
GCA_001620115.1_Salmonella_enterica_serovar_Anatum_USDA_ARS_USMARC_1736_Complete_Genome	0	0	0	0
GCA_000512125.1_Escherichia_albertii_KF1_Complete_Genome	0	0	0	0
GCA_000010045.1_Desulfitobacterium_hafniense_Y51_Complete_Genome	0.08	0	0	0
GCA_000166135.1_Frankia_EuI1c_Complete_Genome	0	0	0	0
GCA_000203895.1_Paracoccus_denitrificans_PD1222_Complete_Genome	0	0	0	0
GCA_001717585.1_Selenomonas_oral_taxon_920_W5150_Complete_Genome	0	0	0	0
GCA_000988395.1_Pseudomonas_syringae_pv_HS191_Complete_Genome	0	0	0	0
GCA_001444345.1_Staphylococcus_aureus_XQ_Complete_Genome	0	0	0	0
GCA_000758605.1_Paenibacillus_FSL_R5_0912_Complete_Genome	0	0	0	0
GCA_000309885.1_Thermus_oshimai_JL_2_Complete_Genome	0	0	0	0
GCA_000833045.1_Bacillus_cereus_E33L_Complete_Genome	0	0	0	0
GCA_000298515.2_Chlamydia_psittaci_WC_Complete_Genome	0	0	0	0
GCA_000742855.1_Bacillus_mycoides_219298_Complete_Genome	0	0	0	0
GCA_000253215.1_Neisseria_meningitidis_WUE_2594_Complete_Genome	0	0	0	0
GCA_000807425.4_Enterobacter_hormaechei_steigerwaltii_34998_Complete_Genome	0	0	0	0
GCA_000318905.1_Chlamydia_trachomatis_L2b_8200_07_Complete_Genome	0	0	0	0
GCA_000511325.1_Pseudomonas_FGI182_Complete_Genome	0	0	0	0
GCA_000093165.1_Blattabacterium_Periplaneta_americana_BPLAN_Complete_Genome	0	0	0	0
GCA_000750475.1_Salmonella_enterica_serovar_Enteritidis_OLF_SE1_1019_1_Complete_Genome	0	0	0	0
GCA_000007105.1_Zymomonas_mobilis_ZM4_ATCC_31821_Complete_Genome	0	0	0	0
GCA_000007765.1_Coxiella_burnetii_RSA_493_Complete_Genome	0	0	0	0
GCA_000250855.1_Vibrio_cholerae_IEC224_Complete_Genome	0	0	0	0
GCA_001025215.1_Bifidobacterium_pseudocatenulatum_DSM_20438_JCM_1200_LMG_10505_Complete_Genome	0	0	0	0
GCA_001629705.2_Fictibacillus_phosphorivorans_G25_29_Complete_Genome	0	0	0	0.1
GCA_000967405.1_Staphylococcus_aureus_ST228_Complete_Genome	0	0	0	0
GCA_001677255.1_Candidatus_Sulcia_muelleri_NC_Complete_Genome	0	0	0	0
GCA_001281465.1_Cupriavidus_gilardii_CR3_Complete_Genome	0	0	0	0
GCA_001544895.1_Mycobacterium_tuberculosis_2242_Complete_Genome	0	0	0	0
GCA_001304715.1_Megasphaera_elsdenii_14_Complete_Genome	0	0	0	0
GCA_001704235.1_Klebsiella_pneumoniae_DHQP1002001_Complete_Genome	0	0	0	0
GCA_000764595.1_Burkholderia_thailandensis_MSMB59_Complete_Genome	0	0	0	0
GCA_000219785.1_Leuconostoc_C2_Complete_Genome	0	0	0	0
GCA_000270225.1_Porphyromonas_gingivalis_TDC60_Complete_Genome	0	0	0	0
GCA_000299135.1_Streptococcus_agalactiae_GD201008_001_Complete_Genome	0	0	0	0
GCA_000463465.1_Streptococcus_anginosus_C1051_Complete_Genome	0	0	0	0
GCA_000023285.1_Capnocytophaga_ochracea_DSM_7271_Complete_Genome	0	0	0	0
GCA_000148665.1_Helicobacter_pylori_908_Complete_Genome	0	0	0	0
GCA_000725325.1_Bacillus_anthracis_HYU01_Complete_Genome	0	0	0	0
GCA_000008785.1_Helicobacter_pylori_J99_Complete_Genome	0	0	0	0
GCA_000284035.1_Nocardia_cyriacigeorgica_GUH_2_Complete_Genome	0	0	0	0
GCA_000286815.1_Mycoplasma_gallisepticum_NC08_2008_031_4_3P_Complete_Genome	0	0	0	0
GCA_000988685.1_Moraxella_bovoculi_28389_Complete_Genome	0	0	0	0
GCA_000013165.1_Neorickettsia_sennetsu_Miyayama_Complete_Genome	0	0	0	0
GCA_000299965.1_Cycloclasticus_P1_MCCC_1A01040_Complete_Genome	0	0	0	0
GCA_001191005.1_Massilia_NR_4_1_Complete_Genome	0	0	0	0
GCA_000007325.1_Fusobacterium_nucleatum_ATCC_25586_Complete_Genome	0	0	0	0
GCA_000015605.1_Burkholderia_mallei_NCTC_10229_Complete_Genome	0	0	0	0
GCA_001705585.1_Streptococcus_thermophilus_KLDS_3_1003_Complete_Genome	0	0	0	0
GCA_000026185.1_Erwinia_tasmaniensis_Et1_99_Complete_Genome	0	0	0	0
GCA_000599545.1_Rhodococcus_opacus_PD630_Complete_Genome	0	0	0	0
GCA_000022505.1_Bacillus_cereus_03BB102_Complete_Genome	0	0	0	0
GCA_000211095.1_Streptococcus_pneumoniae_SPN033038_Complete_Genome	0	0	0	0
GCA_000723785.1_Acetobacter_pasteurianus_386B_Complete_Genome	0	0	0	0
GCA_001636295.1_Isoptericola_dokdonensis_DS_3_Complete_Genome	0	0	0	0
GCA_000572125.1_Mycobacterium_tuberculosis_HKBS1_Complete_Genome	0	0	0	0
GCA_000188735.1_Salmonella_enterica_serovar_Typhimurium_ST4_74_Complete_Genome	0	0	0	0
GCA_000010925.1_Acetobacter_pasteurianus_IFO_3283_32_Complete_Genome	0	0	0	0
GCA_001579945.1_Steroidobacter_denitrificans_DSM_18526_Complete_Genome	0	0	0	0
GCA_000191045.1_Desulfurobacterium_thermolithotrophum_DSM_11699_Complete_Genome	0	0	0	0
GCA_001307215.1_Escherichia_coli_O157_H7_WS4202_Complete_Genome	0	0	0	0
GCA_000401175.1_Idiomarina_loihiensis_GSL_199_Complete_Genome	0	0	0	0
GCA_000013745.1_Rhodopseudomonas_palustris_BisB18_Complete_Genome	0	0	0	0
GCA_000567925.1_Burkholderia_thailandensis_2002721723_Complete_Genome	0	0	0	0
GCA_001636255.1_Hafnia_alvei_HUMV_5920_Complete_Genome	0	0	0	0
GCA_000438625.1_Listeria_monocytogenes_J2_064_Complete_Genome	0	0	0	0
GCA_001051135.1_Escherichia_coli_ACN001_Complete_Genome	0	0	0	0
GCA_000023405.1_Brachybacterium_faecium_DSM_4810_Complete_Genome	0	0	0	0
GCA_001553685.1_Streptococcus_oral_taxon_431_F0610_5_114_Complete_Genome	0	0	0	0
GCA_000021665.1_Shewanella_baltica_OS223_Complete_Genome	0	0	0	0
GCA_001516165.1_Pseudomonas_aeruginosa_W16407_Complete_Genome	0	0	0	0
GCA_000756165.1_Burkholderia_pseudomallei_MSHR1655_Complete_Genome	0	0	0	0
GCA_000831545.1_Rickettsia_rickettsii_Morgan_Complete_Genome	0	0	0	0
GCA_000069225.1_Clavibacter_michiganensis_sepedonicus_NA_Complete_Genome	0	0	0	0
GCA_001540845.1_Salmonella_enterica_serovar_Typhimurium_SO4698_09_Complete_Genome	0	0	0	0
GCA_000828875.1_Burkholderia_RPE67_Complete_Genome	0	0	0	0
GCA_001559615.2_Escherichia_coli_B_C2566_Complete_Genome	0	0	0	0
GCA_000019025.1_Streptococcus_pneumoniae_Taiwan19F_14_Complete_Genome	0	0	0	0
GCA_000755725.1_Burkholderia_cenocepacia_DDS_22E_1_Complete_Genome	0	0	0	0
GCA_001698085.1_Neisseria_meningitidis_M24705_Complete_Genome	0	0	0	0
GCA_000725365.1_Terribacillus_aidingensis_MP602_Complete_Genome	0	0	0	0
GCA_000392475.3_Helicobacter_pylori_UM299_Complete_Genome	0	0	0	0
GCA_000233735.1_Corynebacterium_pseudotuberculosis_1_06_A_Complete_Genome	0	0	0	0
GCA_000007245.1_Xylella_fastidiosa_Temecula1_Complete_Genome	0	0	0	0
GCA_000021505.1_Candidatus_Hodgkinia_cicadicola_Dsem_Complete_Genome	0	0	0	0
GCA_000014525.1_Lactobacillus_paracasei_ATCC_334_Complete_Genome	0	0	0	0
GCA_001444445.1_Prevotella_enoeca_F0113_Complete_Genome	0	0	0	0
GCA_000758345.1_Cedecea_neteri_ND14b_Complete_Genome	0	0	0	0
GCA_000832525.1_Bacillus_cereus_FM1_Complete_Genome	0	0	0	0
GCA_000284015.1_Blastococcus_saxobsidens_DD2_Complete_Genome	0	0	0	0
GCA_001697905.1_Neisseria_meningitidis_M22160_Complete_Genome	0	0	0	0
GCA_001411805.1_Burkholderia_plantarii_ATCC_43733_Complete_Genome	0	0	0	0
GCA_001421015.1_Paenibacillus_bovis_BD3526_Complete_Genome	0	0	0	0
GCA_000338735.1_Bacillus_subtilis_XF_1_Complete_Genome	0	0	0	0
GCA_001680065.1_Vibrio_natriegens_CCUG_16373_Complete_Genome	0	0	0	0
GCA_001640965.1_Bacillus_thuringiensis_serovar_alesti_BGSC_4C1_Complete_Genome	0	0	0	0
GCA_001442495.1_Escherichia_coli_YD786_Complete_Genome	0	0	0	0
GCA_000961415.1_Xanthomonas_citri_5208_Complete_Genome	0	0	0	0
GCA_000023205.1_Micrococcus_luteus_NCTC_2665_Complete_Genome	0	0	0	0
GCA_001514375.1_Acinetobacter_baumannii_KBN10P02143_Complete_Genome	0	0	0	0
GCA_000816065.1_Trueperella_pyogenes_TP8_Complete_Genome	0	0	0	0
GCA_001605015.1_Aminobacter_aminovorans_KCTC_2477_Complete_Genome	0	0	0	0
GCA_000764555.1_Francisella_FSC1006_Complete_Genome	0	0	0	0
GCA_000208385.1_Sphaerochaeta_coccoides_DSM_17374_Complete_Genome	0	0	0	0
GCA_000455605.1_Flavobacterium_indicum_GPTSA100_9_DSM_17447_Complete_Genome	0	0	0	0
GCA_000328545.1_Thermoanaerobacterium_thermosaccharolyticum_M0795_Complete_Genome	0	0	0	0
GCA_001420855.1_Bacillus_thuringiensis_YWC2_8_Complete_Genome	0	0	0	0
GCA_000025705.1_Sideroxydans_lithotrophicus_ES_1_Complete_Genome	0	0	0	0
GCA_000014705.1_Shewanella_frigidimarina_NCIMB_400_Complete_Genome	0	0	0	0
GCA_001718575.1_Burkholderia_lata_FL_7_5_30_S1_D0_Complete_Genome	0	0	0	0
GCA_000834355.1_Yersinia_pseudotuberculosis_MD67_Complete_Genome	0	0	0	0
GCA_000583105.1_Bacillus_anthracis_SVA11_Complete_Genome	0	0	0	0
GCA_000709455.1_Chlamydia_muridarum_Nigg_2_MCR_Complete_Genome	0	0	0	0
GCA_000192105.1_Yersinia_enterocolitica_palearctica_105_5R_r_Complete_Genome	0	0	0	0
GCA_001517405.1_Erwinia_gerundensis_E_g_EM595_Complete_Genome	0	0	0	0
GCA_000300095.1_Paraburkholderia_phenoliruptrix_BR3459a_Complete_Genome	0	0	0	0
GCA_000277425.1_Helicobacter_pylori_PeCan18_Complete_Genome	0	0	0	0
GCA_001697505.1_Neisseria_meningitidis_M22811_Complete_Genome	0	0	0	0
GCA_000022825.1_Yersinia_pestis_D182038_Complete_Genome	0	0	0	0
GCA_000756185.1_Burkholderia_pseudomallei_576_Complete_Genome	0	0	0	0
GCA_000260985.2_Methylophaga_nitratireducenticrescens_JAM1_Complete_Genome	0	0	0	0
GCA_000829255.1_Pseudomonas_aeruginosa_NCGM_1984_Complete_Genome	0	0	0	0
GCA_000190595.1_Cellulophaga_lytica_DSM_7489_Complete_Genome	0	0	0	0
GCA_000732925.1_Amycolatopsis_japonica_MG417_CF17_Complete_Genome	0	0	0	0
GCA_000494855.1_Burkholderia_pseudomallei_NCTC_13179_Complete_Genome	0	0	0	0
GCA_000763575.1_Thermoanaerobacter_kivui_DSM_2030_LKT_1_Complete_Genome	0	0	0	0
GCA_000746605.1_Acinetobacter_baumannii_AB031_Complete_Genome	0	0	0	0
GCA_001721845.1_Pseudomonas_aeruginosa_PA_D25_Complete_Genome	0	0	0	0
GCA_000214155.1_Mycobacterium_sinense_JDM601_Complete_Genome	0	0	0	0
GCA_000565155.1_Listeria_ivanovii_WSLC3009_Complete_Genome	0	0	0	0
GCA_000017325.1_Shewanella_baltica_OS185_Complete_Genome	0	0	0	0
GCA_000023305.1_Francisella_tularensis_NE061598_Complete_Genome	0	0	0	0
GCA_000204985.1_Lactobacillus_johnsonii_DPC_6026_Complete_Genome	0	0	0	0
GCA_000168355.3_Streptococcus_suis_05HAS68_Complete_Genome	0	0	0	0
GCA_000272795.2_Salmonella_enterica_serovar_Newport_CVM_21554_Complete_Genome	0	0	0	0
GCA_000017885.4_Bacillus_pumilus_SAFR_032_Complete_Genome	0	0	0	0
GCA_000020925.1_Salmonella_enterica_serovar_Dublin_CT_02021853_Complete_Genome	0	0	0	0
GCA_001412635.1_Streptococcus_anginosus_J4211_Complete_Genome	0	0	0	0
GCA_001078275.1_Bordetella_hinzii_F582_Complete_Genome	0	0	0	0
GCA_000009825.1_Bacillus_clausii_KSM_K16_Complete_Genome	0	0	0	0
GCA_001274615.1_Porphyromonas_gingivalis_AJW4_Complete_Genome	0	0	0	0
GCA_000755585.2_Arthrobacter_A3_Complete_Genome	0	0	0	0
GCA_000953095.1_Burkholderia_pseudomallei_3921_Complete_Genome	0	0	0	0
GCA_000219805.1_Weissella_koreensis_KACC_15510_Complete_Genome	0	0	0	0
GCA_000146875.2_Paenibacillus_polymyxa_E681_Complete_Genome	0	0	0	0
GCA_000709495.1_Propionibacterium_acnes_hdn_1_Complete_Genome	0	0	0	0
GCA_000020365.1_Desulfobacterium_autotrophicum_HRM2_Complete_Genome	0	0	0	0
GCA_000454025.1_Amycolatopsis_mediterranei_RB_Complete_Genome	0	0	0	0
GCA_000012625.1_Synechococcus_CC9605_Complete_Genome	0	0	0	0
GCA_001663295.1_Klebsiella_pneumoniae_KPNIH39_Complete_Genome	0	0	0	0
GCA_000010205.1_Orientia_tsutsugamushi_Ikeda_Complete_Genome	0	0	0	0
GCA_000270005.1_Helicobacter_pylori_F16_Complete_Genome	0	0	0	0
GCA_000826985.1_Helicobacter_pylori_26695_1_Complete_Genome	0	0	0	0
GCA_000828475.1_Methyloceanibacter_caenitepidi_Gela4_Complete_Genome	0	0	0	0
GCA_000225915.1_Xanthomonas_axonopodis_pv_citrumelo_F1_Complete_Genome	0	0	0	0
GCA_001447175.1_Clostridioides_difficile_Z31_Complete_Genome	0	0	0	0
GCA_001441205.1_Salmonella_enterica_serovar_Heidelberg_SA02DT10168701_Complete_Genome	0	0	0	0
GCA_000814305.1_Klebsiella_pneumoniae_34618_Complete_Genome	0	0	0	0
GCA_000835085.1_Mycoplasma_capricolum_capripneumoniae_87001_Complete_Genome	0	0	0	0
GCA_001563285.1_Sphingobium_MI1205_Complete_Genome	0	0	0	0
GCA_000332735.1_Staphylococcus_warneri_SG1_Complete_Genome	0	0	0	0
GCA_900000005.1_Brucella_vulpis_F60_Complete_Genome	0	0	0	0
GCA_001185205.1_Devosia_H5989_Complete_Genome	0	0	0	0
GCA_001663195.1_Klebsiella_pneumoniae_BR_Complete_Genome	0	0	0	0
GCA_000006885.1_Streptococcus_pneumoniae_TIGR4_ATCC_BAA_334_Complete_Genome	0	0	0	0
GCA_000743055.1_Salmonella_enterica_serovar_Typhimurium_ATCC_13311_Complete_Genome	0	0	0	0
GCA_001511835.1_Magnetospirillum_XM_1_XM1_Complete_Genome	0	0	0	0
GCA_001562295.1_Alteromonas_mediterranea_U10_Complete_Genome	0	0	0	0
GCA_000761155.1_Pseudomonas_rhizosphaerae_DSM_16299_Complete_Genome	0	0	0	0
GCA_000770125.1_Mycobacterium_abscessus_bolletii_MC1518_Complete_Genome	0	0	0	0
GCA_000590495.2_Pandoraea_pnomenusa_3kgm_Complete_Genome	0	0	0	0
GCA_000730405.1_Corynebacterium_pseudotuberculosis_CS_10_Complete_Genome	0	0	0	0
GCA_000023025.1_Teredinibacter_turnerae_T7901_Complete_Genome	0	0	0	0
GCA_001572745.1_Coxiella_burnetii_3262_Complete_Genome	0	0	0	0
GCA_000252365.1_Rickettsia_slovaca_D_CWPP_Complete_Genome	0	0	0	0
GCA_001443625.1_Streptomyces_venezuelae_ATCC_15439_Complete_Genome	0	0	0	0
GCA_000317575.1_Stanieria_cyanosphaera_PCC_7437_Complete_Genome	0	0	0	0
GCA_000877815.1_Bacillus_YP1_Complete_Genome	0	0	0	0
GCA_001431765.1_Streptomyces_FR_008_Complete_Genome	0	0	0	0
GCA_000011385.1_Gloeobacter_violaceus_PCC_7421_Complete_Genome	0	0	0	0
GCA_000217815.1_Pseudothermotoga_thermarum_DSM_5069_Complete_Genome	0	0	0	0
GCA_000144955.1_Staphylococcus_aureus_JKD6159_Complete_Genome	0	0	0	0
GCA_000981565.1_Candidatus_Filomicrobium_marinum_W_Complete_Genome	0	0	0	0
GCA_000445425.4_Borrelia_miyamotoi_LB_2001_Complete_Genome	0	0	0	0
GCA_000318785.1_Chlamydia_trachomatis_Ia_SotonIa3_Complete_Genome	0	0	0	0
GCA_001691455.1_Rhizobium_S41_Complete_Genome	0	0	0	0
GCA_000565215.1_Spiroplasma_sabaudiense_Ar_1343_Complete_Genome	0	0	0	0
GCA_000019965.1_Opitutus_terrae_PB90_1_Complete_Genome	0	0	0	0
GCA_000317655.1_Cyanobacterium_stanieri_PCC_7202_Complete_Genome	0	0	0	0
GCA_001611675.1_Pontibacter_akesuensis_AKS_1T_Complete_Genome	0	0	0	0
GCA_000463505.1_Streptococcus_anginosus_C238_Complete_Genome	0	0	0	0
GCA_000829295.1_Bifidobacterium_longum_105_A_Complete_Genome	0	0	0	0
GCA_001042675.1_Parascardovia_denticolens_DSM_10105_JCM_12538_Complete_Genome	0	0	0	0
GCA_000007605.1_Chlamydophila_caviae_GPIC_Complete_Genome	0	0	0	0
GCA_000245355.1_Streptomyces_hygroscopicus_jinggangensis_5008_Complete_Genome	0	0	0	0
GCA_000312685.1_Lactococcus_lactis_cremoris_UC509_9_Complete_Genome	0	0	0	0
GCA_001506465.1_Campylobacter_jejuni_CJ677CC530_Complete_Genome	0	0	0	0
GCA_000827045.1_Bacillus_BH072_Complete_Genome	0	0	0	0
GCA_000828795.1_Acinetobacter_baumannii_NCGM_237_Complete_Genome	0	0	0	0
GCA_000014785.1_Alkalilimnicola_ehrlichii_MLHE_1_Complete_Genome	0	0	0	0
GCA_000949425.1_Paenibacillus_IHBB_10380_Complete_Genome	0	0	0	0
GCA_001042815.1_Xanthomonas_oryzae_pv_oryzicola_CFBP7331_Complete_Genome	0	0	0	0
GCA_000835365.1_Campylobacter_jejuni_00_0949_Complete_Genome	0	0	0	0
GCA_001580455.1_Ramlibacter_tataouinensis_5_10_Complete_Genome	0	0	0	0
GCA_000092805.1_Chlamydia_trachomatis_G_9301_Complete_Genome	0	0	0	0
GCA_000009925.1_Bacteroides_fragilis_YCH46_Complete_Genome	0	0	0	0
GCA_000286715.1_Mycoplasma_gallisepticum_NC96_1596_4_2P_Complete_Genome	0	0	0	0
GCA_000299335.2_Alcanivorax_pacificus_W11_5_Complete_Genome	0	0	0	0
GCA_001310085.1_Rufibacter_tibetensis_1351_Complete_Genome	0	0	0	0
GCA_000259365.1_Bacillus_JS_Complete_Genome	0	0	0	0
GCA_000015885.1_Actinobacillus_pleuropneumoniae_serovar_5b_L20_Complete_Genome	0	0	0	0
GCA_000014485.1_Streptococcus_thermophilus_LMD_9_Complete_Genome	0	0	0	0
GCA_000025805.1_Bacillus_megaterium_DSM_319_Complete_Genome	0	0	0	0
GCA_000742835.1_Candidatus_Paracaedibacter_acanthamoebae_PRA3_Complete_Genome	0	0	0	0
GCA_001027245.1_Listeria_monocytogenes_L2626_Complete_Genome	0	0	0	0
GCA_000215705.1_Ramlibacter_tataouinensis_TTB310_Complete_Genome	0	0	0	0
GCA_000725405.1_Dermacoccus_nishinomiyaensis_M25_Complete_Genome	0	0	0	0
GCA_001709295.1_Klebsiella_pneumoniae_23_Complete_Genome	0	0	0	0
GCA_001577285.1_Acinetobacter_pittii_AP_882_Complete_Genome	0	0	0	0
GCA_001663735.1_Lactobacillus_backii_TMW_1_1992_Complete_Genome	0	0	0	0
GCA_000024985.1_Sphaerobacter_thermophilus_DSM_20745_Complete_Genome	0	0	0	0
GCA_001454885.1_Listeria_monocytogenes_WSLC_1020_Complete_Genome	0	0	0	0
GCA_000973565.1_Pasteurella_multocida_OH1905_Complete_Genome	0	0	0	0
GCA_000750215.1_Salmonella_enterica_serovar_Enteritidis_OLF_SE7_100819_Complete_Genome	0	0	0	0
GCA_000055945.1_Lawsonia_intracellularis_PHE_MN1_00_Complete_Genome	0	0	0	0
GCA_000961295.1_Xanthomonas_citri_jx5_Complete_Genome	0	0	0	0
GCA_000092665.1_Chlamydia_trachomatis_E_150_Complete_Genome	0	0	0	0
GCA_000801185.2_Escherichia_coli_94_3024_Complete_Genome	0	0	0	0
GCA_000513635.1_Listeria_monocytogenes_serotype_1_2a_08_6997_Complete_Genome	0	0	0	0
[truncated: 3,405 more rows]
